# Supplementary material for: Adipic acid–2,4-diamino-6-(4-meth­oxy­phen­yl)-1,3,5-triazine (1/2)
Source: Acta Crystallogr Sect E Struct Rep Online. 2012 Sep 15;68(Pt 10):o2938–9. doi: 10.1107/S1600536812038743 (PMC3470311; doi:10.1107/S1600536812038743)
Supplement: Supplementary file 1 [file e-68-o2938-sup1.cif]

##############################################################################
#                                                                            #
# This CIF contains the data in a paper accepted for publication in          #
# Acta Crystallographica Section E. It conforms to the requirements of       #
# Notes for Authors for Acta Crystallographica Section E, and has been       #
# peer reviewed under the auspices of the IUCr Commission on Journals.       #
#                                                                            #
# Full details of the Crystallographic Information File format               #
# are given in the paper "The Crystallographic Information File (CIF):       #
# a New Standard Archive File for Crystallography" by S. R. Hall, F. H.      #
# Allen and I. D. Brown [Acta Cryst. (1991), A47, 655-685].                  #
#                                                                            #
# The current version of the core CIF dictionary is obtainable from          #
# ftp://ftp.iucr.org/pub/cif_core.dic.                                       #
#                                                                            #
# Software is freely available for graphical display of the structure(s)     #
# in this CIF. For information consult the CIF software page                 #
# http://www.iucr.org/resources/cif/software.                                #
#                                                                            #
# This file may be used for bona fide research purposes within the           #
# scientific community so long as proper attribution is given to the journal # 
# article from which it was obtained.                                        #
#                                                                            #
##############################################################################
data_global
_audit_creation_method     'form.cif (version 2.0)'
_journal_data_validation_number     ?
_journal_date_recd_electronic     2012-09-04
_journal_date_accepted     2012-09-10
_journal_name_full     'Acta Crystallographica, Section E'
_journal_year     2012
_journal_volume     68
_journal_issue     10
_journal_page_first     o2938
_journal_page_last     o2939
_journal_paper_category     QO
_journal_paper_doi     10.1107/S1600536812038743
_journal_coeditor_code     IS5192
_publ_contact_author_name     'Ibrahim Abdul Razak'
_publ_contact_author_address
;
      School of Physics
      Universiti Sains Malaysia
      11800 USM, Penang
      MALAYSIA
;
_publ_contact_author_email     'arazaki@usm.my'
_publ_contact_author_fax     '604 6579150'
_publ_contact_author_phone     '604 6535306'
_publ_section_title
;
Adipic acid--2,4-diamino-6-(4-methoxyphenyl)-1,3,5-triazine (1/2)
;
loop_
    _publ_author_name
    _publ_author_footnote
    _publ_author_address
    'Kaliyaperumal Thanigaimani' ?
;
School of Physics
Universiti Sains Malaysia
11800 USM, Penang
Malaysia
;
    'Ibrahim Abdul Razak'
;
Thomson Reuters ResearcherID: A-5599-2009.
;
;
School of Physics
Universiti Sains Malaysia
11800 USM, Penang
Malaysia
;
    'Suhana Arshad' ?
;
School of Physics
Universiti Sains Malaysia
11800 USM, Penang
Malaysia
;
    'Rathinavel Jagatheesan' ?
;
Department of Chemistry
Angalamman College of Engineering and Technology
Siruganur
Tiruchirappalli 621 105
Tamil Nadu, India
;
    'Kulandaisamy Joseph Santhanaraj' ?
;
Department of Chemistry
St. Joseph's College
Tiruchirappalli 620 002
Tamil Nadu, India
;
data_I
_audit_creation_method     SHELXL-97
_chemical_name_systematic
;
Adipic acid--2,4-diamino-6-(4-methoxyphenyl)-1,3,5-triazine (1/2)
;
_chemical_name_common     ?
_chemical_formula_moiety     '2(C10 H11 N5 O), C6 H10 O4'
_chemical_formula_sum     'C26 H32 N10 O6'
_chemical_formula_iupac     '2C10 H11 N5 O, C6 H10 O4'
_chemical_formula_weight     580.62
_chemical_melting_point     ?
_symmetry_cell_setting     monoclinic
_symmetry_space_group_name_H-M     'P 2/c'
_symmetry_space_group_name_Hall     '-P 2yc'
loop_
    _symmetry_equiv_pos_as_xyz
    'x, y, z'
    '-x, y, -z+1/2'
    '-x, -y, -z'
    'x, -y, z-1/2'
_cell_length_a     15.9952(9)
_cell_length_b     7.3104(5)
_cell_length_c     12.0351(7)
_cell_angle_alpha     90.00
_cell_angle_beta     96.9120(10)
_cell_angle_gamma     90.00
_cell_volume     1397.05(15)
_cell_formula_units_Z     2
_cell_measurement_reflns_used     7141
_cell_measurement_theta_min     2.79
_cell_measurement_theta_max     32.44
_cell_measurement_temperature     100.0(10)
_exptl_crystal_description     'block'
_exptl_crystal_colour     'colourless'
_exptl_crystal_size_max     0.64
_exptl_crystal_size_mid     0.40
_exptl_crystal_size_min     0.22
_exptl_crystal_density_diffrn     1.380
_exptl_crystal_density_meas     ?
_exptl_crystal_density_method     'not measured'
_exptl_crystal_F_000     612
_exptl_absorpt_coefficient_mu     0.102
_exptl_absorpt_correction_type     multi-scan
_exptl_absorpt_process_details     '(<i>SADABS</i>; Bruker, 2009)'
_exptl_absorpt_correction_T_min     0.9377
_exptl_absorpt_correction_T_max     0.9785
_exptl_special_details
;
The crystal was placed in the cold stream of an Oxford Cryosystems Cobra
open-flow nitrogen cryostat (Cosier & Glazer, 1986) operating at 100.0(1) K.
;
_diffrn_ambient_temperature     100.0(10)
_diffrn_radiation_type     MoK\a
_diffrn_radiation_wavelength     0.71073
_diffrn_radiation_source     'fine-focus sealed tube'
_diffrn_radiation_monochromator     graphite
_diffrn_measurement_device_type
;
Bruker SMART APEXII DUO CCD area-detector
;
_diffrn_measurement_method     '\f and \w scans'
_diffrn_detector_area_resol_mean     ?
_diffrn_reflns_number     13850
_diffrn_reflns_av_R_equivalents     0.0190
_diffrn_reflns_av_sigmaI/netI     0.0237
_diffrn_reflns_theta_min     2.79
_diffrn_reflns_theta_max     32.56
_diffrn_reflns_theta_full     32.56
_diffrn_measured_fraction_theta_max     0.984
_diffrn_measured_fraction_theta_full     0.984
_diffrn_reflns_limit_h_min     -24
_diffrn_reflns_limit_h_max     24
_diffrn_reflns_limit_k_min     -10
_diffrn_reflns_limit_k_max     11
_diffrn_reflns_limit_l_min     -18
_diffrn_reflns_limit_l_max     17
_diffrn_standards_number     ?
_diffrn_standards_interval_count     ?
_diffrn_standards_interval_time     ?
_diffrn_standards_decay_%     ?
_refine_special_details
;
Refinement of <i>F</i>^2^ against ALL reflections. The weighted <i>R</i>-factor
<i>wR</i> and goodness of fit <i>S</i> are based on <i>F</i>^2^, conventional
<i>R</i>-factors <i>R</i> are based on <i>F</i>, with <i>F</i> set to zero for
negative <i>F</i>^2^. The threshold expression of <i>F</i>^2^ >
\s(<i>F</i>^2^) is used only for calculating <i>R</i>-factors(gt) <i>etc</i>.
and is not relevant to the choice of reflections for refinement.
<i>R</i>-factors based on <i>F</i>^2^ are statistically about twice as large
as those based on <i>F</i>, and <i>R</i>- factors based on ALL data will be
even larger.
;
_reflns_number_total     4993
_reflns_number_gt     4263
_reflns_threshold_expression     I>2\s(I)
_refine_ls_structure_factor_coef     Fsqd
_refine_ls_matrix_type     full
_refine_ls_R_factor_all     0.0475
_refine_ls_R_factor_gt     0.0393
_refine_ls_wR_factor_gt     0.1175
_refine_ls_wR_factor_ref     0.1255
_refine_ls_goodness_of_fit_ref     1.075
_refine_ls_restrained_S_all     1.075
_refine_ls_number_reflns     4993
_refine_ls_number_parameters     211
_refine_ls_number_restraints     0
_refine_ls_hydrogen_treatment     mixed
_refine_ls_weighting_scheme     calc
_refine_ls_weighting_details
         'calc w=1/[\s^2^(Fo^2^)+(0.0737P)^2^+0.2639P] where P=(Fo^2^+2Fc^2^)/3'
_atom_sites_solution_hydrogens     geom
_atom_sites_solution_primary     direct
_atom_sites_solution_secondary     difmap
_refine_ls_shift/su_max     0.001
_refine_ls_shift/su_mean     0.000
_refine_diff_density_max     0.493
_refine_diff_density_min     -0.223
_refine_ls_extinction_method     none
_refine_ls_extinction_coef     ?
loop_
    _atom_type_symbol
    _atom_type_description
    _atom_type_scat_dispersion_real
    _atom_type_scat_dispersion_imag
    _atom_type_scat_source
    'C' 'C' 0.0033 0.0016
                         'International Tables Vol C Tables 4.2.6.8 and 6.1.1.4'
    'H' 'H' 0.0000 0.0000
                         'International Tables Vol C Tables 4.2.6.8 and 6.1.1.4'
    'N' 'N' 0.0061 0.0033
                         'International Tables Vol C Tables 4.2.6.8 and 6.1.1.4'
    'O' 'O' 0.0106 0.0060
                         'International Tables Vol C Tables 4.2.6.8 and 6.1.1.4'
_computing_data_collection     'APEX2 (Bruker, 2009)'
_computing_cell_refinement     'SAINT (Bruker, 2009)'
_computing_data_reduction     'SAINT (Bruker, 2009)'
_computing_structure_solution     'SHELXTL (Sheldrick, 2008)'
_computing_structure_refinement     'SHELXTL (Sheldrick, 2008)'
_computing_molecular_graphics     'SHELXTL (Sheldrick, 2008)'
_computing_publication_material
;
SHELXTL (Sheldrick, 2008) and PLATON (Spek, 2009)
;
loop_
    _atom_site_type_symbol
    _atom_site_label
    _atom_site_fract_x
    _atom_site_fract_y
    _atom_site_fract_z
    _atom_site_U_iso_or_equiv
    _atom_site_adp_type
    _atom_site_calc_flag
    _atom_site_refinement_flags
    _atom_site_occupancy
    _atom_site_symmetry_multiplicity
    _atom_site_disorder_assembly
    _atom_site_disorder_group
    O O1 0.38325(5) 0.96141(10) 0.63437(6) 0.02222(15) Uani d . 1 1 . .
    O O2 0.39639(4) 0.93287(9) 0.45203(5) 0.01924(14) Uani d . 1 1 . .
    O O3 0.06629(4) 1.28973(9) 0.50394(6) 0.01951(14) Uani d . 1 1 . .
    N N1 0.24094(4) 0.53425(10) 0.66667(5) 0.01295(13) Uani d . 1 1 . .
    N N2 0.30198(5) 0.29976(11) 0.77505(6) 0.01611(14) Uani d . 1 1 . .
    N N3 0.30677(4) 0.28034(10) 0.58551(5) 0.01296(13) Uani d . 1 1 . .
    N N4 0.30393(5) 0.26981(11) 0.39410(6) 0.01582(14) Uani d . 1 1 . .
    N N5 0.24267(4) 0.51829(10) 0.46927(5) 0.01320(13) Uani d . 1 1 . .
    C C2 0.28291(5) 0.37227(11) 0.67348(6) 0.01221(14) Uani d . 1 1 . .
    C C4 0.28388(5) 0.35704(11) 0.48465(6) 0.01227(14) Uani d . 1 1 . .
    C C6 0.22262(4) 0.59896(11) 0.56262(6) 0.01197(14) Uani d . 1 1 . .
    C C7 0.17790(5) 0.77580(12) 0.54733(6) 0.01294(15) Uani d . 1 1 . .
    C C8 0.16892(5) 0.89239(12) 0.63761(7) 0.01547(15) Uani d . 1 1 . .
    H H8A 0.1896 0.8550 0.7114 0.019 Uiso calc R 1 1 . .
    C C9 0.13032(5) 1.06136(12) 0.62062(7) 0.01631(16) Uani d . 1 1 . .
    H H9A 0.1246 1.1387 0.6827 0.020 Uiso calc R 1 1 . .
    C C10 0.09974(5) 1.11861(12) 0.51240(7) 0.01452(15) Uani d . 1 1 . .
    C C11 0.10537(5) 1.00202(13) 0.42193(7) 0.01636(16) Uani d . 1 1 . .
    H H11A 0.0828 1.0379 0.3485 0.020 Uiso calc R 1 1 . .
    C C12 0.14445(5) 0.83235(12) 0.44012(7) 0.01592(15) Uani d . 1 1 . .
    H H12A 0.1485 0.7534 0.3783 0.019 Uiso calc R 1 1 . .
    C C13 0.04003(6) 1.35766(14) 0.39371(8) 0.02142(18) Uani d . 1 1 . .
    H H13A 0.0194 1.4833 0.3986 0.032 Uiso calc R 1 1 . .
    H H13B -0.0052 1.2802 0.3572 0.032 Uiso calc R 1 1 . .
    H H13C 0.0878 1.3560 0.3499 0.032 Uiso calc R 1 1 . .
    C C14 0.40924(5) 0.87581(12) 0.54826(7) 0.01502(15) Uani d . 1 1 . .
    C C15 0.45564(5) 0.70071(12) 0.58066(7) 0.01631(16) Uani d . 1 1 . .
    H H15A 0.4198 0.6232 0.6230 0.020 Uiso calc R 1 1 . .
    H H15B 0.5074 0.7305 0.6311 0.020 Uiso calc R 1 1 . .
    C C16 0.47996(5) 0.59149(12) 0.48172(7) 0.01603(15) Uani d . 1 1 . .
    H H16A 0.5201 0.6637 0.4430 0.019 Uiso calc R 1 1 . .
    H H16B 0.4291 0.5694 0.4279 0.019 Uiso calc R 1 1 . .
    H H1N2 0.2826(9) 0.353(2) 0.8337(12) 0.030(4) Uiso d . 1 1 . .
    H H2N2 0.3333(10) 0.203(2) 0.7873(13) 0.036(4) Uiso d . 1 1 . .
    H H1N4 0.3319(9) 0.163(2) 0.4039(12) 0.027(3) Uiso d . 1 1 . .
    H H2N4 0.2840(9) 0.316(2) 0.3262(13) 0.035(4) Uiso d . 1 1 . .
    H H1O1 0.3554(11) 1.070(2) 0.6062(14) 0.041(4) Uiso d . 1 1 . .
loop_
    _atom_site_aniso_label
    _atom_site_aniso_U_11
    _atom_site_aniso_U_22
    _atom_site_aniso_U_33
    _atom_site_aniso_U_12
    _atom_site_aniso_U_13
    _atom_site_aniso_U_23
    O1 0.0314(3) 0.0187(3) 0.0169(3) 0.0107(3) 0.0047(2) 0.0004(2)
    O2 0.0258(3) 0.0157(3) 0.0157(3) 0.0051(2) 0.0006(2) -0.0016(2)
    O3 0.0257(3) 0.0149(3) 0.0178(3) 0.0063(2) 0.0016(2) 0.0010(2)
    N1 0.0156(3) 0.0133(3) 0.0100(3) 0.0017(2) 0.0017(2) 0.0006(2)
    N2 0.0233(3) 0.0151(3) 0.0097(3) 0.0037(3) 0.0011(2) 0.0014(2)
    N3 0.0158(3) 0.0130(3) 0.0102(3) 0.0015(2) 0.0019(2) 0.0001(2)
    N4 0.0223(3) 0.0147(3) 0.0106(3) 0.0037(3) 0.0026(2) -0.0006(2)
    N5 0.0155(3) 0.0137(3) 0.0105(3) 0.0024(2) 0.0022(2) -0.0002(2)
    C2 0.0131(3) 0.0128(3) 0.0106(3) -0.0002(2) 0.0008(2) 0.0005(2)
    C4 0.0130(3) 0.0128(3) 0.0111(3) -0.0005(2) 0.0016(2) -0.0003(2)
    C6 0.0122(3) 0.0135(3) 0.0102(3) 0.0006(2) 0.0014(2) 0.0001(2)
    C7 0.0132(3) 0.0143(4) 0.0115(3) 0.0019(3) 0.0023(2) 0.0002(3)
    C8 0.0170(3) 0.0172(4) 0.0121(3) 0.0024(3) 0.0010(2) -0.0003(3)
    C9 0.0193(3) 0.0158(4) 0.0139(3) 0.0025(3) 0.0021(3) -0.0019(3)
    C10 0.0142(3) 0.0138(4) 0.0156(3) 0.0016(3) 0.0020(2) 0.0005(3)
    C11 0.0187(3) 0.0169(4) 0.0132(3) 0.0038(3) 0.0010(3) 0.0010(3)
    C12 0.0190(3) 0.0168(4) 0.0119(3) 0.0040(3) 0.0016(2) -0.0002(3)
    C13 0.0247(4) 0.0187(4) 0.0202(4) 0.0055(3) 0.0001(3) 0.0037(3)
    C14 0.0149(3) 0.0127(4) 0.0173(3) 0.0007(3) 0.0012(2) -0.0017(3)
    C15 0.0177(3) 0.0132(4) 0.0179(3) 0.0033(3) 0.0017(3) 0.0004(3)
    C16 0.0164(3) 0.0130(4) 0.0185(3) 0.0032(3) 0.0011(3) -0.0003(3)
_geom_special_details
;
All e.s.d.'s (except the e.s.d. in the dihedral angle between two l.s. planes)
are estimated using the full covariance matrix. The cell e.s.d.'s are taken
into account individually in the estimation of e.s.d.'s in distances, angles
and torsion angles; correlations between e.s.d.'s in cell parameters are only
used when they are defined by crystal symmetry. An approximate (isotropic)
treatment of cell e.s.d.'s is used for estimating e.s.d.'s involving l.s.
planes.
;
loop_
    _geom_bond_atom_site_label_1
    _geom_bond_atom_site_label_2
    _geom_bond_site_symmetry_2
    _geom_bond_distance
    _geom_bond_publ_flag
    O1 C14 . 1.3199(10) ?
    O1 H1O1 . 0.952(17) ?
    O2 C14 . 1.2249(10) ?
    O3 C10 . 1.3595(10) ?
    O3 C13 . 1.4314(11) ?
    N1 C6 . 1.3377(10) ?
    N1 C2 . 1.3587(10) ?
    N2 C2 . 1.3337(10) ?
    N2 H1N2 . 0.894(15) ?
    N2 H2N2 . 0.868(16) ?
    N3 C4 . 1.3472(10) ?
    N3 C2 . 1.3473(10) ?
    N4 C4 . 1.3347(10) ?
    N4 H1N4 . 0.903(15) ?
    N4 H2N4 . 0.906(16) ?
    N5 C6 . 1.3415(10) ?
    N5 C4 . 1.3524(11) ?
    C6 C7 . 1.4783(11) ?
    C7 C12 . 1.3985(11) ?
    C7 C8 . 1.4018(11) ?
    C8 C9 . 1.3851(12) ?
    C8 H8A . 0.9500 ?
    C9 C10 . 1.3991(11) ?
    C9 H9A . 0.9500 ?
    C10 C11 . 1.3942(12) ?
    C11 C12 . 1.3944(12) ?
    C11 H11A . 0.9500 ?
    C12 H12A . 0.9500 ?
    C13 H13A . 0.9800 ?
    C13 H13B . 0.9800 ?
    C13 H13C . 0.9800 ?
    C14 C15 . 1.5072(12) ?
    C15 C16 . 1.5226(12) ?
    C15 H15A . 0.9900 ?
    C15 H15B . 0.9900 ?
    C16 C16 3_666 1.5251(17) ?
    C16 H16A . 0.9900 ?
    C16 H16B . 0.9900 ?
loop_
    _geom_angle_atom_site_label_1
    _geom_angle_atom_site_label_2
    _geom_angle_atom_site_label_3
    _geom_angle_site_symmetry_1
    _geom_angle_site_symmetry_3
    _geom_angle
    _geom_angle_publ_flag
    C14 O1 H1O1 . . 107.1(10) ?
    C10 O3 C13 . . 117.23(7) ?
    C6 N1 C2 . . 114.56(7) ?
    C2 N2 H1N2 . . 119.2(10) ?
    C2 N2 H2N2 . . 122.8(10) ?
    H1N2 N2 H2N2 . . 118.0(14) ?
    C4 N3 C2 . . 115.37(7) ?
    C4 N4 H1N4 . . 118.1(9) ?
    C4 N4 H2N4 . . 117.7(10) ?
    H1N4 N4 H2N4 . . 123.8(14) ?
    C6 N5 C4 . . 115.48(7) ?
    N2 C2 N3 . . 117.83(7) ?
    N2 C2 N1 . . 117.29(7) ?
    N3 C2 N1 . . 124.88(7) ?
    N4 C4 N3 . . 118.09(7) ?
    N4 C4 N5 . . 117.76(7) ?
    N3 C4 N5 . . 124.15(7) ?
    N1 C6 N5 . . 125.52(7) ?
    N1 C6 C7 . . 118.30(7) ?
    N5 C6 C7 . . 116.17(7) ?
    C12 C7 C8 . . 118.16(8) ?
    C12 C7 C6 . . 119.94(7) ?
    C8 C7 C6 . . 121.89(7) ?
    C9 C8 C7 . . 120.88(7) ?
    C9 C8 H8A . . 119.6 ?
    C7 C8 H8A . . 119.6 ?
    C8 C9 C10 . . 120.26(7) ?
    C8 C9 H9A . . 119.9 ?
    C10 C9 H9A . . 119.9 ?
    O3 C10 C11 . . 124.46(7) ?
    O3 C10 C9 . . 115.80(7) ?
    C11 C10 C9 . . 119.73(8) ?
    C10 C11 C12 . . 119.41(7) ?
    C10 C11 H11A . . 120.3 ?
    C12 C11 H11A . . 120.3 ?
    C11 C12 C7 . . 121.49(7) ?
    C11 C12 H12A . . 119.3 ?
    C7 C12 H12A . . 119.3 ?
    O3 C13 H13A . . 109.5 ?
    O3 C13 H13B . . 109.5 ?
    H13A C13 H13B . . 109.5 ?
    O3 C13 H13C . . 109.5 ?
    H13A C13 H13C . . 109.5 ?
    H13B C13 H13C . . 109.5 ?
    O2 C14 O1 . . 123.24(8) ?
    O2 C14 C15 . . 123.73(7) ?
    O1 C14 C15 . . 113.04(7) ?
    C14 C15 C16 . . 114.03(7) ?
    C14 C15 H15A . . 108.7 ?
    C16 C15 H15A . . 108.7 ?
    C14 C15 H15B . . 108.7 ?
    C16 C15 H15B . . 108.7 ?
    H15A C15 H15B . . 107.6 ?
    C15 C16 C16 . 3_666 111.86(9) ?
    C15 C16 H16A . . 109.2 ?
    C16 C16 H16A 3_666 . 109.2 ?
    C15 C16 H16B . . 109.2 ?
    C16 C16 H16B 3_666 . 109.2 ?
    H16A C16 H16B . . 107.9 ?
loop_
    _geom_torsion_atom_site_label_1
    _geom_torsion_atom_site_label_2
    _geom_torsion_atom_site_label_3
    _geom_torsion_atom_site_label_4
    _geom_torsion_site_symmetry_1
    _geom_torsion_site_symmetry_2
    _geom_torsion_site_symmetry_3
    _geom_torsion_site_symmetry_4
    _geom_torsion
    _geom_torsion_publ_flag
    C4 N3 C2 N2 . . . . 178.22(7) ?
    C4 N3 C2 N1 . . . . -1.99(11) ?
    C6 N1 C2 N2 . . . . -179.18(7) ?
    C6 N1 C2 N3 . . . . 1.04(11) ?
    C2 N3 C4 N4 . . . . -178.37(7) ?
    C2 N3 C4 N5 . . . . 2.48(11) ?
    C6 N5 C4 N4 . . . . 178.87(7) ?
    C6 N5 C4 N3 . . . . -1.97(11) ?
    C2 N1 C6 N5 . . . . -0.45(12) ?
    C2 N1 C6 C7 . . . . -179.26(7) ?
    C4 N5 C6 N1 . . . . 0.90(12) ?
    C4 N5 C6 C7 . . . . 179.73(7) ?
    N1 C6 C7 C12 . . . . -168.63(7) ?
    N5 C6 C7 C12 . . . . 12.46(11) ?
    N1 C6 C7 C8 . . . . 12.56(11) ?
    N5 C6 C7 C8 . . . . -166.36(7) ?
    C12 C7 C8 C9 . . . . -1.99(12) ?
    C6 C7 C8 C9 . . . . 176.85(7) ?
    C7 C8 C9 C10 . . . . -0.16(12) ?
    C13 O3 C10 C11 . . . . -4.03(12) ?
    C13 O3 C10 C9 . . . . 175.58(7) ?
    C8 C9 C10 O3 . . . . -177.20(7) ?
    C8 C9 C10 C11 . . . . 2.43(12) ?
    O3 C10 C11 C12 . . . . 177.11(8) ?
    C9 C10 C11 C12 . . . . -2.49(12) ?
    C10 C11 C12 C7 . . . . 0.30(12) ?
    C8 C7 C12 C11 . . . . 1.92(12) ?
    C6 C7 C12 C11 . . . . -176.95(7) ?
    O2 C14 C15 C16 . . . . -4.38(12) ?
    O1 C14 C15 C16 . . . . 175.24(7) ?
    C14 C15 C16 C16 . . . 3_666 -175.20(8) ?
loop_
    _geom_hbond_atom_site_label_D
    _geom_hbond_atom_site_label_H
    _geom_hbond_atom_site_label_A
    _geom_hbond_site_symmetry_A
    _geom_hbond_distance_DH
    _geom_hbond_distance_HA
    _geom_hbond_distance_DA
    _geom_hbond_angle_DHA
    _geom_hbond_publ_flag
    N2 H1N2 N5 4_566 0.894(15) 2.051(15) 2.9438(10) 177.7(14) yes
    N2 H2N2 O2 4_566 0.868(16) 2.336(16) 2.9891(10) 132.2(13) yes
    N4 H1N4 O2 1_545 0.901(15) 2.021(15) 2.9142(11) 170.9(13) yes
    N4 H2N4 N1 4_565 0.906(16) 2.245(16) 3.1456(10) 172.5(14) yes
    O1 H1O1 N3 1_565 0.953(15) 1.728(15) 2.6655(10) 167.5(15) yes
    C13 H13A O3 3_586 0.98 2.53 3.3997(12) 148 yes
    C15 H15A Cg1 1_555 0.99 2.83 3.598 135 yes
_iucr_refine_instructions_details
;
TITL mo_rjmt12_0m in P2/c  (100K)
CELL 0.71073  15.9952   7.3104  12.0351  90.000  96.912  90.000
ZERR    4.00   0.0009   0.0005   0.0007   0.000   0.001   0.000
LATT  1
SYMM -X, Y, 0.5-Z
SFAC C H N O
UNIT 52 64 20 12
SIZE 0.215 0.403 0.641
TEMP -173.000
L.S. 10
BOND $H
FMAP 2 2 60
ACTA
CONF
PLAN 20
OMIT -3 0 2
OMIT -4 0 4
OMIT -1 3 3
EQIV $1 x,1-y,1/2+z
HTAB N2 N5_$1
EQIV $2 x,1-y,1/2+z
HTAB N2 O2_$2
EQIV $3 x,1-y,-1/2+z
HTAB N4 N1_$3
WGHT    0.073700    0.263900
FVAR       0.18802
O1    4    0.383250    0.961411    0.634371    11.00000    0.03144    0.01874 =
         0.01693    0.00041    0.00472    0.01070
O2    4    0.396387    0.932874    0.452029    11.00000    0.02585    0.01568 =
         0.01572   -0.00159    0.00059    0.00515
O3    4    0.066294    1.289727    0.503942    11.00000    0.02569    0.01486 =
         0.01775    0.00097    0.00164    0.00627
N1    3    0.240943    0.534245    0.666672    11.00000    0.01559    0.01332 =
         0.00998    0.00057    0.00171    0.00174
N2    3    0.301979    0.299762    0.775055    11.00000    0.02327    0.01512 =
         0.00972    0.00135    0.00114    0.00368
N3    3    0.306768    0.280345    0.585512    11.00000    0.01583    0.01297 =
         0.01016    0.00011    0.00192    0.00149
N4    3    0.303931    0.269810    0.394095    11.00000    0.02234    0.01465 =
         0.01063   -0.00058    0.00259    0.00372
N5    3    0.242667    0.518288    0.469266    11.00000    0.01549    0.01375 =
         0.01053   -0.00024    0.00221    0.00245
C2    1    0.282912    0.372274    0.673478    11.00000    0.01312    0.01281 =
         0.01056    0.00054    0.00078   -0.00019
C4    1    0.283875    0.357042    0.484652    11.00000    0.01302    0.01279 =
         0.01106   -0.00027    0.00161   -0.00045
C6    1    0.222624    0.598959    0.562624    11.00000    0.01221    0.01350 =
         0.01021    0.00007    0.00137    0.00064
C7    1    0.177895    0.775803    0.547329    11.00000    0.01324    0.01427 =
         0.01150    0.00024    0.00231    0.00193
C8    1    0.168919    0.892391    0.637611    11.00000    0.01699    0.01717 =
         0.01207   -0.00027    0.00101    0.00237
AFIX  43
H8A   2    0.189581    0.855005    0.711428    11.00000   -1.20000
AFIX   0
C9    1    0.130324    1.061364    0.620621    11.00000    0.01927    0.01575 =
         0.01393   -0.00192    0.00205    0.00249
AFIX  43
H9A   2    0.124595    1.138690    0.682694    11.00000   -1.20000
AFIX   0
C10   1    0.099744    1.118614    0.512397    11.00000    0.01415    0.01385 =
         0.01563    0.00047    0.00201    0.00165
C11   1    0.105370    1.002020    0.421927    11.00000    0.01867    0.01694 =
         0.01323    0.00102    0.00098    0.00384
AFIX  43
H11A  2    0.082777    1.037851    0.348538    11.00000   -1.20000
AFIX   0
C12   1    0.144453    0.832354    0.440118    11.00000    0.01900    0.01682 =
         0.01189   -0.00025    0.00156    0.00397
AFIX  43
H12A  2    0.148454    0.753390    0.378289    11.00000   -1.20000
AFIX   0
C13   1    0.040026    1.357662    0.393713    11.00000    0.02471    0.01868 =
         0.02022    0.00368    0.00005    0.00549
AFIX 137
H13A  2    0.019442    1.483330    0.398559    11.00000   -1.50000
H13B  2   -0.005195    1.280185    0.357219    11.00000   -1.50000
H13C  2    0.087845    1.355981    0.349893    11.00000   -1.50000
AFIX   0
C14   1    0.409236    0.875807    0.548260    11.00000    0.01492    0.01268 =
         0.01728   -0.00171    0.00120    0.00070
C15   1    0.455637    0.700710    0.580661    11.00000    0.01771    0.01323 =
         0.01790    0.00041    0.00169    0.00333
AFIX  23
H15A  2    0.419786    0.623247    0.623044    11.00000   -1.20000
H15B  2    0.507385    0.730471    0.631107    11.00000   -1.20000
AFIX   0
C16   1    0.479962    0.591486    0.481718    11.00000    0.01636    0.01300 =
         0.01848   -0.00028    0.00114    0.00322
AFIX  23
H16A  2    0.520111    0.663706    0.443016    11.00000   -1.20000
H16B  2    0.429102    0.569428    0.427931    11.00000   -1.20000
AFIX   0
H1N2  2    0.282636    0.353186    0.833682    11.00000    0.02988
H2N2  2    0.333344    0.203216    0.787286    11.00000    0.03556
H1N4  2    0.331943    0.162641    0.403925    11.00000    0.02721
H2N4  2    0.284004    0.316009    0.326187    11.00000    0.03460
H1O1  2    0.355435    1.069943    0.606232    11.00000    0.04140
HKLF 4
REM  a in P2/c
REM R1 =  0.0393 for   4263 Fo > 4sig(Fo)  and  0.0475 for all   4993 data
REM    211 parameters refined using      0 restraints
END
WGHT      0.0737      0.2647
REM Highest difference peak  0.493,  deepest hole -0.223,  1-sigma level  0.058
Q1    1   0.2621  0.4352  0.4783  11.00000  0.05    0.49
Q2    1   0.2010  0.6874  0.5554  11.00000  0.05    0.48
Q3    1   0.1616  0.8049  0.4981  11.00000  0.05    0.46
Q4    1   0.0998  1.0647  0.4672  11.00000  0.05    0.45
Q5    1   0.1193  1.0911  0.5662  11.00000  0.05    0.45
Q6    1   0.2616  0.4504  0.6681  11.00000  0.05    0.44
Q7    1   0.4316  0.7883  0.5624  11.00000  0.05    0.42
Q8    1   0.2989  0.3202  0.5367  11.00000  0.05    0.42
Q9    1   0.2954  0.3437  0.7261  11.00000  0.05    0.40
Q10   1   0.5000  0.5000  0.5000  10.50000  0.05    0.37
Q11   1   0.1746  0.8146  0.5940  11.00000  0.05    0.36
Q12   1   0.2347  0.5584  0.6104  11.00000  0.05    0.35
Q13   1   0.2344  0.5543  0.5166  11.00000  0.05    0.35
Q14   1   0.1283  0.9129  0.4344  11.00000  0.05    0.33
Q15   1   0.1460  0.9723  0.6231  11.00000  0.05    0.31
Q16   1   0.4661  0.6567  0.5328  11.00000  0.05    0.28
Q17   1   0.0829  1.1980  0.5017  11.00000  0.05    0.26
Q18   1   0.4052  0.9193  0.4999  11.00000  0.05    0.26
Q19   1   0.2886  0.2979  0.4398  11.00000  0.05    0.25
Q20   1   0.3196  0.2002  0.5933  11.00000  0.05    0.25
;
