# Supplementary material for: Adipic acid–2,4-diamino-6-(4-meth­oxy­phen­yl)-1,3,5-triazine (1/2)
Source: Acta Crystallogr Sect E Struct Rep Online. 2012 Sep 15;68(Pt 10):o2938–9. doi: 10.1107/S1600536812038743 (PMC3470311; doi:10.1107/S1600536812038743)
Supplement: Supplementary file 2 [file e-68-o2938-Isup2.hkl]

#
# h,k,l, Fc-squared, Fo-squared, sigma(Fo-squared) and status flag
#
data_I
_shelx_title ' a in P2/c'
_shelx_refln_list_code          4
_shelx_F_calc_maximum      167.01
_exptl_crystal_F_000       612.00
_reflns_d_resolution_high  0.6604
 
loop_
 _symmetry_equiv_pos_as_xyz
 'x, y, z'
 '-x, y, -z+1/2'
 '-x, -y, -z'
 'x, -y, z-1/2'
 
_cell_length_a    15.9952
_cell_length_b     7.3104
_cell_length_c    12.0351
_cell_angle_alpha  90.000
_cell_angle_beta   96.912
_cell_angle_gamma  90.000
 
_shelx_F_squared_multiplier     1.000
 
loop_
 _refln_index_h
 _refln_index_k
 _refln_index_l
 _refln_F_squared_calc
 _refln_F_squared_meas
 _refln_F_squared_sigma
 _refln_observed_status
   3   0   0       29.02       19.52      0.85 o
   4   0   0      118.77      120.50      3.11 o
   6   0   0     2014.11     2188.93     31.51 o
   7   0   0     1559.93     1660.50     24.14 o
   8   0   0        7.65        6.20      0.57 o
   9   0   0     1826.23     1870.72     27.32 o
  10   0   0     1265.70     1358.67     20.13 o
  11   0   0      656.59      641.25     20.51 o
  12   0   0      261.33       94.76      3.11 o
  13   0   0     1559.62     1566.01     19.38 o
  14   0   0      411.84      407.87      5.08 o
  15   0   0      431.32      464.56      5.75 o
  16   0   0       22.00       24.43      1.21 o
  17   0   0      741.68      778.05      9.10 o
  18   0   0        0.20        0.96      0.75 o
  19   0   0      164.81      172.34      4.58 o
  20   0   0       46.74       54.97      3.09 o
  21   0   0       28.21       30.13      1.76 o
  22   0   0       11.15        9.13      1.40 o
  23   0   0        0.02       -0.85      1.41 o
  24   0   0       17.24       17.25      2.26 o
   0   1   0        6.08        9.33      0.57 o
   1   1   0      331.77      303.60      5.09 o
   2   1   0     4341.81     4575.75     68.51 o
   3   1   0      913.82      901.75     13.90 o
   5   1   0     1778.35     1850.23     19.41 o
   7   1   0      295.72      362.13      2.89 o
   8   1   0      410.87      414.47      3.30 o
   9   1   0      271.61      291.48      2.50 o
  10   1   0     1348.99     1418.30     10.49 o
  11   1   0       91.92       97.52      1.32 o
  12   1   0        5.37        9.40      0.51 o
  13   1   0       67.23       77.19      1.25 o
  14   1   0      290.69      308.41      3.12 o
  15   1   0      197.13      203.86      2.35 o
  16   1   0        4.11        5.21      0.51 o
  17   1   0      179.78      186.56      2.50 o
  18   1   0       71.86       74.03      1.44 o
  19   1   0       56.75       59.65      1.42 o
  20   1   0       34.49       33.80      1.46 o
  21   1   0       89.93       86.91      3.43 o
  22   1   0       14.23       15.88      1.81 o
  23   1   0       32.90       30.22      1.81 o
   0   2   0       91.03       69.30      2.55 o
   1   2   0       90.22       80.17      2.10 o
   3   2   0     1492.40     1495.29     65.63 o
   4   2   0      649.89      669.38     10.69 o
   5   2   0     5280.05     5477.49     96.96 o
   6   2   0     4979.86     5412.92     65.15 o
   7   2   0     1271.11     1409.42     17.63 o
   8   2   0    10055.51    10627.24     96.37 o
   9   2   0      400.97      449.68      3.91 o
  10   2   0       71.63       82.59      1.81 o
  11   2   0       56.06       71.23      1.10 o
  12   2   0      254.62      262.52      2.66 o
  13   2   0       90.36       85.86      1.30 o
  14   2   0      402.03      425.31      4.30 o
  15   2   0        1.25        1.59      0.65 o
  16   2   0       46.86       45.89      1.36 o
  17   2   0       12.56       13.75      1.23 o
  18   2   0       90.16       88.94      2.66 o
  19   2   0       10.32       10.11      1.23 o
  20   2   0       11.11       12.36      1.62 o
  21   2   0      247.85      253.59      5.77 o
  22   2   0       36.93       34.36      2.02 o
  23   2   0       33.45       33.35      2.02 o
   1   3   0      440.29      478.93      8.20 o
   2   3   0      737.51      857.36     17.11 o
   3   3   0     4125.58     4353.04     91.93 o
   4   3   0        1.17        0.19      0.33 o
   5   3   0     3000.40     3267.60     39.78 o
   6   3   0       27.91       21.94      2.16 o
   7   3   0      111.94      134.54      2.58 o
   8   3   0      913.48      977.83     12.77 o
   9   3   0      519.10      525.23      6.16 o
  10   3   0     1118.46     1219.81     11.76 o
  11   3   0       75.83       80.45      2.08 o
  12   3   0     2179.53     2352.20     22.04 o
  13   3   0       19.91       22.24      1.37 o
  14   3   0       76.59       87.07      1.96 o
  15   3   0        2.92        3.70      0.73 o
  16   3   0       10.85       10.03      0.98 o
  17   3   0        3.92        1.95      0.95 o
  18   3   0      152.52      138.70      3.96 o
  19   3   0        0.02       -0.10      1.00 o
  20   3   0       10.15        8.46      1.26 o
  21   3   0       42.87       45.76      3.25 o
  22   3   0        7.42        6.24      1.62 o
  23   3   0       18.21       15.49      3.68 o
   0   4   0       14.82       18.39      1.98 o
   1   4   0        0.34        0.41      0.53 o
   2   4   0      346.46      364.07      5.93 o
   3   4   0      326.24      322.64      6.19 o
   4   4   0       15.06       23.56      1.00 o
   5   4   0       80.16       67.40      1.97 o
   6   4   0        4.52        4.89      0.70 o
   7   4   0      169.73      183.46      3.34 o
   8   4   0       11.93        9.63      0.86 o
   9   4   0      255.63      246.56      6.09 o
  10   4   0       13.35       20.75      1.25 o
  11   4   0       12.36       12.67      1.15 o
  12   4   0       19.92       28.40      1.32 o
  13   4   0      516.52      485.21      7.20 o
  14   4   0      356.91      326.89      4.55 o
  15   4   0       45.74       48.58      1.64 o
  16   4   0     1430.76     1388.10     15.39 o
  17   4   0       39.09       39.59      1.72 o
  18   4   0      148.54      141.85      2.94 o
  19   4   0       22.05       23.12      1.78 o
  20   4   0      104.62       95.92      3.06 o
  21   4   0       43.91       46.03      2.35 o
  22   4   0       95.12       95.95      3.74 o
   0   5   0     1645.91     1700.25     27.00 o
   1   5   0       12.20       10.60      1.03 o
   2   5   0       52.72       57.05      1.96 o
   3   5   0      542.10      585.39     10.60 o
   4   5   0        0.68        0.80      1.19 o
   5   5   0      137.16      162.70      3.66 o
   6   5   0      173.06      195.96      4.19 o
   7   5   0      121.19      132.78      2.88 o
   8   5   0      454.42      435.89      6.65 o
   9   5   0        0.93        1.78      0.75 o
  10   5   0        1.82        0.41      0.78 o
  11   5   0       57.53       60.71      2.15 o
  12   5   0       77.96       51.52      2.51 o
  13   5   0      567.49      530.37     12.45 o
  14   5   0      124.23      119.76      4.67 o
  15   5   0       26.73       22.97      2.26 o
  16   5   0      242.17      243.49      4.79 o
  17   5   0       72.25       78.42      2.72 o
  18   5   0      186.88      175.89      3.37 o
  19   5   0       18.00       18.70      1.45 o
  20   5   0      253.77      247.35      5.23 o
  21   5   0      200.09      196.23      4.65 o
   0   6   0       48.47       37.08      2.29 o
   1   6   0      224.17      204.80      4.14 o
   2   6   0        5.73        6.78      1.14 o
   3   6   0       34.71       43.24      2.49 o
   4   6   0       33.27       43.65      2.49 o
   5   6   0       69.89       82.97      6.79 o
   6   6   0      198.74      148.77      4.27 o
   7   6   0       43.36       50.31      1.91 o
   8   6   0       73.03       38.22      1.74 o
   9   6   0       70.56       54.44      2.10 o
  10   6   0      201.26      194.41      4.00 o
  11   6   0       19.04       18.49      2.12 o
  12   6   0        0.05       -0.61      1.15 o
  13   6   0       40.34       38.29      2.51 o
  14   6   0        0.22        0.65      1.36 o
  15   6   0        5.96        5.79      1.62 o
  16   6   0        7.09        7.58      1.77 o
  17   6   0       48.48       53.08      3.13 o
  18   6   0        1.65       -0.30      1.84 o
  19   6   0       12.03       10.97      2.59 o
  20   6   0       91.76       96.96      3.55 o
   0   7   0       99.91       84.07      3.40 o
   1   7   0       11.76        9.58      1.16 o
   2   7   0      145.96      122.59      3.42 o
   3   7   0        0.36        0.99      1.20 o
   4   7   0        8.32        2.39      1.29 o
   5   7   0      663.18      634.26     12.09 o
   6   7   0        2.84        2.42      1.84 o
   7   7   0       22.54       27.27      2.38 o
   8   7   0      368.24      349.84      7.85 o
   9   7   0      294.50      282.02     10.47 o
  10   7   0      123.44      111.73      6.51 o
  11   7   0       31.55       27.72      3.96 o
  12   7   0        5.90        5.09      2.55 o
  13   7   0      299.06      305.50     11.60 o
  14   7   0        0.01        2.55      2.83 o
  15   7   0       13.57       11.31      3.39 o
  16   7   0        7.29        1.41      2.83 o
  17   7   0        3.18        0.85      2.83 o
  18   7   0       73.83       71.28      6.51 o
   0   8   0       89.17       62.37      3.20 o
   1   8   0      107.44       96.83      3.21 o
   2   8   0      116.39      104.39      3.37 o
   3   8   0        2.84        3.11      1.24 o
   4   8   0       81.50       78.01      3.58 o
   5   8   0       35.72       36.20      4.95 o
   6   8   0       71.06       63.20      3.38 o
   7   8   0        7.54        5.69      1.60 o
   8   8   0       11.35        9.90      2.83 o
   9   8   0        6.62        3.96      2.55 o
  10   8   0      122.52      129.55      7.35 o
  11   8   0       42.68       53.46      5.09 o
  12   8   0       61.38       67.32      5.66 o
  13   8   0      182.73      177.64      9.05 o
  14   8   0       10.84       11.88      3.68 o
  15   8   0      270.10      305.50     12.73 o
  16   8   0      212.22      221.48     10.75 o
   0   9   0      300.62      258.82      9.90 o
   1   9   0       99.93      100.11      3.54 o
   2   9   0       40.17       37.61      2.50 o
   3   9   0      139.98      143.54      4.13 o
   4   9   0       35.00       36.54      2.60 o
   5   9   0       90.06       99.01      3.57 o
   6   9   0        2.77        4.24      1.45 o
   7   9   0        9.13        8.77      3.11 o
   8   9   0        2.72        3.39      2.83 o
   9   9   0       12.83       16.97      3.68 o
  10   9   0        4.47        9.62      3.39 o
  11   9   0      346.64      394.32     14.43 o
  12   9   0      302.87      331.80     13.29 o
  13   9   0      329.79      364.05     14.14 o
   0  10   0       78.05       81.75      5.94 o
   1  10   0        0.07       -0.33      1.89 o
   2  10   0       10.85       10.72      1.89 o
   3  10   0      105.45      118.05      5.51 o
   4  10   0       27.05       25.44      2.32 o
   5  10   0       58.74       57.86      4.10 o
   6  10   0        0.17       -1.06      1.89 o
   7  10   0       95.52      101.99      5.52 o
   8  10   0      100.33      114.41      5.50 o
   9  10   0      110.05      125.75      5.90 o
   0  11   0       15.58       15.56      3.96 o
   1  11   0       65.83       79.74      6.51 o
   2  11   0       69.13       80.62      6.51 o
 -24   1   1        6.32        6.03      1.23 o
 -23   1   1       18.09       22.13      1.62 o
 -22   1   1       40.01       40.25      1.67 o
 -21   1   1       17.15       17.60      1.08 o
 -20   1   1        6.53        6.09      0.81 o
 -19   1   1        0.85        0.35      0.57 o
 -18   1   1        0.11       -0.17      0.49 o
 -17   1   1       66.97       64.68      1.31 o
 -16   1   1       62.29       62.72      1.27 o
 -15   1   1       15.22       15.12      0.68 o
 -14   1   1      105.86      103.97      1.50 o
 -13   1   1      611.40      625.32      5.44 o
 -12   1   1      121.95      146.83      1.87 o
 -11   1   1      351.54      390.38      3.50 o
 -10   1   1      142.60      150.01      1.55 o
  -9   1   1      862.04      883.36      6.65 o
  -8   1   1        5.39        4.23      0.41 o
  -7   1   1      183.87      227.60      2.34 o
  -6   1   1      943.79     1037.29     13.06 o
  -5   1   1     5614.74     5765.20     70.10 o
  -4   1   1    27892.82    28212.66    418.93 o
  -3   1   1     1553.82     1602.16     33.94 o
  -2   1   1     1714.92     1487.91    147.09 o
  -1   1   1      203.21      190.09      5.23 o
   0   1   1       53.05       46.40      2.69 o
   1   1   1        1.08        1.98      0.57 o
   2   1   1      533.37      540.56     12.16 o
   3   1   1      119.66      120.73      2.17 o
   4   1   1    20064.14    20685.27    307.02 o
   5   1   1      310.16      369.25      8.69 o
   6   1   1      476.61      531.18      5.30 o
   7   1   1      973.07      976.53      7.23 o
   8   1   1        4.72        7.60      0.33 o
   9   1   1      950.49     1026.05      7.69 o
  10   1   1      136.70      137.46      2.00 o
  11   1   1       10.55       16.52      0.63 o
  12   1   1       38.31       38.89      1.23 o
  13   1   1      352.26      382.82      3.65 o
  14   1   1      207.66      215.26      2.43 o
  15   1   1        8.44       10.68      0.63 o
  16   1   1       18.09       20.75      0.94 o
  17   1   1       30.74       30.23      1.17 o
  18   1   1      104.64      104.23      1.93 o
  19   1   1        4.65        5.80      0.66 o
  20   1   1       10.25       12.19      0.82 o
  21   1   1      114.74      119.68      3.05 o
  22   1   1        0.41        1.26      1.09 o
  23   1   1       17.20       19.02      2.83 o
 -23   2   1        3.46        4.39      1.23 o
 -22   2   1       20.09       19.91      1.59 o
 -21   2   1        0.25        0.45      1.15 o
 -20   2   1        5.75        6.28      1.20 o
 -19   2   1       24.03       24.20      1.65 o
 -18   2   1       27.49       28.51      1.23 o
 -17   2   1      143.95      142.88      2.36 o
 -16   2   1       31.88       28.72      1.16 o
 -15   2   1       65.85       71.03      1.39 o
 -14   2   1       62.58       67.35      1.29 o
 -13   2   1       53.03       55.48      1.09 o
 -12   2   1      151.64      142.18      1.72 o
 -11   2   1      310.88      339.22      3.18 o
 -10   2   1     1722.17     1807.17     14.21 o
  -9   2   1        0.77        2.08      0.38 o
  -8   2   1     9369.43     9983.43     91.68 o
  -7   2   1        7.86       15.63      1.15 o
  -6   2   1       43.34       43.13      1.24 o
  -5   2   1       64.99       96.41      1.70 o
  -4   2   1      423.61      471.31      7.60 o
  -2   2   1        2.00        8.35      0.60 o
  -1   2   1     4623.52     4628.13     56.23 o
   0   2   1       24.59       28.43      1.00 o
   1   2   1      235.05       93.35      3.11 o
   2   2   1     3365.27     3366.69     40.99 o
   3   2   1     1358.41     1419.86     21.70 o
   4   2   1      389.80      396.10      6.68 o
   5   2   1      628.05      750.62     18.24 o
   6   2   1     1159.40     1243.60     19.16 o
   7   2   1      432.52      476.97      6.46 o
   8   2   1     3482.83     3788.67     31.26 o
   9   2   1     2219.78     2410.16     20.12 o
  10   2   1       16.51       20.34      0.68 o
  11   2   1      240.16      228.56      2.49 o
  12   2   1       19.28       20.83      0.83 o
  13   2   1       16.07       19.76      0.88 o
  14   2   1       14.76       15.85      0.71 o
  15   2   1        8.69       10.22      0.76 o
  16   2   1       14.43       13.44      1.20 o
  17   2   1        0.11        0.81      0.82 o
  18   2   1      156.32      157.48      3.58 o
  19   2   1        0.00       -0.94      0.94 o
  20   2   1       23.59       27.25      2.09 o
  21   2   1       15.43       13.67      1.42 o
  22   2   1       13.93       16.41      1.59 o
  23   2   1       17.80       17.76      1.98 o
 -23   3   1        4.21        5.34      1.56 o
 -22   3   1       45.37       39.32      2.65 o
 -21   3   1      132.48      128.79      3.58 o
 -20   3   1       53.48       52.01      2.32 o
 -19   3   1        6.81        6.68      1.44 o
 -18   3   1        0.45       -0.62      0.95 o
 -17   3   1       73.60       70.79      1.96 o
 -16   3   1       63.48       63.76      1.82 o
 -15   3   1      255.53      258.94      3.44 o
 -14   3   1      112.48      116.68      2.03 o
 -13   3   1        1.43        1.25      0.50 o
 -12   3   1     2884.42     3023.63     28.10 o
 -11   3   1      126.72      128.93      1.97 o
 -10   3   1        3.28        4.67      0.48 o
  -9   3   1      126.75      114.28      2.00 o
  -8   3   1       96.33       88.20      1.66 o
  -7   3   1        6.78       10.80      0.86 o
  -6   3   1     1036.52     1145.19     14.69 o
  -5   3   1       28.73       35.94      2.40 o
  -4   3   1       34.74       25.95      1.29 o
  -3   3   1        8.70       20.84      1.98 o
  -2   3   1     1569.96     1693.92     31.68 o
  -1   3   1     1598.77     1681.48     25.90 o
   0   3   1      222.69      237.55      4.60 o
   1   3   1     2159.92     1190.59     26.31 o
   2   3   1     4953.96     5254.09    178.77 o
   3   3   1      184.91      165.94      4.38 o
   4   3   1       13.55        8.07      1.10 o
   5   3   1     1463.37     1551.02     27.08 o
   6   3   1      709.75      748.08      9.78 o
   7   3   1      520.91      539.39      7.43 o
   8   3   1        3.08        6.20      0.54 o
   9   3   1      247.37      226.11      3.59 o
  10   3   1        8.57        7.79      0.81 o
  11   3   1        3.58        3.82      0.50 o
  12   3   1     1544.17     1609.65     17.08 o
  13   3   1      409.29      410.86      5.27 o
  14   3   1        0.50        0.09      0.56 o
  15   3   1       79.87       80.65      2.20 o
  16   3   1       19.89       19.99      1.37 o
  17   3   1      108.59      104.31      2.82 o
  18   3   1        0.31        1.30      0.98 o
  19   3   1       52.89       56.68      2.65 o
  20   3   1       77.28       76.00      3.06 o
  21   3   1       54.03       54.83      5.09 o
  22   3   1      134.16      126.12      4.21 o
 -22   4   1        1.11        0.41      1.22 o
 -21   4   1        1.33        0.57      1.20 o
 -20   4   1       41.61       41.30      2.47 o
 -19   4   1       34.69       37.60      1.79 o
 -18   4   1       43.11       44.29      1.80 o
 -17   4   1       76.99       65.65      2.03 o
 -16   4   1      340.60      350.25      5.01 o
 -15   4   1      127.86      136.37      3.22 o
 -14   4   1       27.20       22.12      1.24 o
 -13   4   1       72.42       83.77      2.16 o
 -12   4   1      205.07      205.90      3.25 o
 -11   4   1       19.19       19.39      1.12 o
 -10   4   1        0.46        0.46      0.62 o
  -9   4   1        5.89        8.34      0.95 o
  -8   4   1       39.86       34.80      1.69 o
  -7   4   1       77.42       79.69      2.29 o
  -6   4   1      201.04      226.72      4.59 o
  -5   4   1      667.75      724.23      9.84 o
  -4   4   1      289.30      283.37      6.36 o
  -3   4   1      666.44      684.22     11.60 o
  -2   4   1     5468.55     5698.79     85.41 o
  -1   4   1     1105.64     1185.16     15.51 o
   0   4   1       91.73       97.73      2.29 o
   1   4   1     1647.86     1838.45     28.60 o
   2   4   1      497.82      519.79      7.45 o
   4   4   1     1264.04     1377.10     17.39 o
   5   4   1        7.36        6.26      0.63 o
   6   4   1      512.50      576.63      7.96 o
   7   4   1      409.67      425.14      6.22 o
   8   4   1       90.08       81.87      2.57 o
   9   4   1      129.15      123.06      2.62 o
  10   4   1      241.38      251.52      4.32 o
  11   4   1      455.82      461.58     10.89 o
  12   4   1      140.09      144.32      2.91 o
  13   4   1       19.33       22.44      1.22 o
  14   4   1        2.33       -0.31      0.65 o
  15   4   1       41.90       36.04      1.80 o
  16   4   1       64.03       73.90      2.23 o
  17   4   1      634.89      624.58      7.88 o
  18   4   1       23.12       19.87      2.08 o
  19   4   1        8.16        6.41      1.29 o
  20   4   1        9.62        8.79      1.56 o
  21   4   1       13.69       15.19      1.88 o
  22   4   1        0.92       -0.61      1.36 o
 -21   5   1       49.20       57.92      2.66 o
 -20   5   1      180.88      173.04      3.59 o
 -19   5   1       75.45       68.10      2.72 o
 -18   5   1        0.71       -0.02      1.19 o
 -17   5   1      207.76      203.52      4.34 o
 -16   5   1       60.29       62.69      2.44 o
 -15   5   1        0.03       -0.31      1.53 o
 -14   5   1        2.03        1.85      1.29 o
 -13   5   1       16.07       11.29      1.23 o
 -12   5   1      127.07      109.27      2.94 o
 -11   5   1        1.09        2.44      0.92 o
 -10   5   1      382.51      369.19      6.05 o
  -9   5   1      140.63      135.46      3.05 o
  -8   5   1       39.83       38.65      1.83 o
  -7   5   1      191.57      210.86      3.93 o
  -6   5   1      568.52      583.35      8.46 o
  -5   5   1      422.41      437.21      6.66 o
  -4   5   1      173.64      161.60      4.19 o
  -3   5   1       61.37       86.49      5.52 o
  -2   5   1        7.48        7.21      1.70 o
  -1   5   1      587.37      601.47      8.89 o
   0   5   1       93.65      113.24      3.15 o
   1   5   1       53.59       57.69      1.70 o
   2   5   1      791.60      849.51      9.83 o
   3   5   1        1.95        1.44      0.86 o
   4   5   1        0.99        2.52      1.06 o
   5   5   1      261.51      247.82      4.75 o
   6   5   1      225.04      233.93      4.06 o
   7   5   1      347.25      345.34      5.42 o
   8   5   1       73.32       82.77      2.21 o
   9   5   1       18.08       14.22      1.09 o
  10   5   1      243.43      201.39      5.52 o
  11   5   1      266.47      249.15      7.07 o
  12   5   1      128.24       99.89      3.33 o
  13   5   1      449.71      443.98      9.02 o
  14   5   1       14.66       18.42      1.98 o
  15   5   1       88.27       84.82      3.53 o
  16   5   1        7.40       10.01      1.77 o
  17   5   1      178.91      171.94      3.27 o
  18   5   1       12.61       10.27      1.20 o
  19   5   1       22.98       22.55      1.53 o
  20   5   1      191.20      178.32      5.29 o
  21   5   1       26.42       27.77      2.45 o
 -20   6   1        6.61        4.75      1.62 o
 -19   6   1        0.91       -0.49      1.29 o
 -18   6   1       45.36       42.53      3.44 o
 -17   6   1      182.03      184.12      5.63 o
 -16   6   1       20.66       18.36      2.38 o
 -15   6   1        2.10       -0.28      1.36 o
 -14   6   1       88.10       90.14      3.96 o
 -13   6   1        0.21       -0.41      1.29 o
 -12   6   1        8.61        7.32      1.56 o
 -11   6   1      144.53      131.63      6.16 o
 -10   6   1      306.22      311.17      5.49 o
  -9   6   1      336.39      319.44      5.55 o
  -8   6   1       29.00       19.08      2.70 o
  -7   6   1      110.85      122.22      2.94 o
  -6   6   1       73.65       63.87      2.79 o
  -5   6   1      187.44      185.01      5.26 o
  -4   6   1      458.84      455.68     10.32 o
  -3   6   1        3.50        4.11      1.70 o
  -2   6   1        1.73        2.65      1.09 o
  -1   6   1       12.85       14.25      1.35 o
   0   6   1       15.85       19.88      1.30 o
   1   6   1       16.35       17.05      1.25 o
   2   6   1       54.07       58.58      2.17 o
   3   6   1      882.61      861.83     15.09 o
   4   6   1       49.92       38.30      2.29 o
   5   6   1      175.02      179.52      4.67 o
   6   6   1      296.87      240.53      5.76 o
   7   6   1       32.86       19.61      1.83 o
   8   6   1      306.93      254.92      6.04 o
   9   6   1      535.89      534.62     15.56 o
  10   6   1        0.20        1.98      1.98 o
  11   6   1       26.79       26.87      3.68 o
  12   6   1      283.72      285.98     10.47 o
  13   6   1       49.98       47.52      4.53 o
  14   6   1       27.20       22.06      3.68 o
  15   6   1      104.13       96.17      6.22 o
  16   6   1       32.15       34.23      4.53 o
  17   6   1        5.04        7.07      2.83 o
  18   6   1      119.68      111.73      7.07 o
  19   6   1      148.66      150.20      8.20 o
 -18   7   1       16.00       15.27      4.24 o
 -17   7   1       15.73       13.58      3.68 o
 -16   7   1       15.98       17.54      3.96 o
 -15   7   1      149.57      143.13      7.92 o
 -14   7   1      219.89      222.62      9.90 o
 -13   7   1       13.49       15.27      3.39 o
 -12   7   1       10.67       10.18      3.11 o
 -11   7   1       32.15       31.68      4.24 o
 -10   7   1       21.07       31.18      2.58 o
  -9   7   1       15.99       14.88      2.04 o
  -8   7   1       75.35       78.27      4.10 o
  -7   7   1       27.29       26.75      2.97 o
  -6   7   1        8.33        8.42      1.69 o
  -5   7   1        0.07       -0.14      1.20 o
  -4   7   1       54.91       41.45      2.69 o
  -3   7   1       57.27       62.32      3.10 o
  -2   7   1       80.41       75.62      3.54 o
  -1   7   1      263.12      248.49      5.06 o
   0   7   1        0.76       -0.35      0.81 o
   1   7   1       11.63       12.13      1.22 o
   2   7   1       11.92        3.60      0.97 o
   3   7   1       16.51       10.60      1.45 o
   4   7   1      300.00      252.67      6.28 o
   5   7   1       24.60       23.99      2.17 o
   6   7   1      368.42      369.76      8.20 o
   7   7   1      311.87      312.85      7.25 o
   8   7   1      151.85      148.51      7.35 o
   9   7   1       19.24       28.29      3.96 o
  10   7   1        1.82       -0.57      2.26 o
  11   7   1       41.26       39.04      4.53 o
  12   7   1        5.05        7.35      2.83 o
  13   7   1       14.51       16.12      3.68 o
  14   7   1       77.46       87.41      6.22 o
  15   7   1       70.14       74.68      5.94 o
  16   7   1       34.48       39.88      5.09 o
  17   7   1        6.98        2.55      3.11 o
  18   7   1        0.29       -1.41      2.83 o
 -16   8   1       73.28       78.92      7.07 o
 -15   8   1      121.69      123.90      7.92 o
 -14   8   1       55.35       56.29      6.22 o
 -13   8   1       78.13       82.03      6.22 o
 -12   8   1       47.29       50.07      5.66 o
 -11   8   1      128.47      119.94      7.35 o
 -10   8   1       20.23       22.63      3.96 o
  -9   8   1      126.89      133.09      4.75 o
  -8   8   1       64.10       75.17      3.66 o
  -7   8   1        5.13        5.89      1.98 o
  -6   8   1        0.03        0.42      1.40 o
  -5   8   1        0.19        1.05      1.56 o
  -4   8   1       13.21        9.79      1.89 o
  -3   8   1       29.52       28.85      2.60 o
  -2   8   1      105.05       89.01      3.10 o
  -1   8   1        0.12        1.23      1.14 o
   0   8   1       39.42       38.19      1.94 o
   1   8   1      224.51      225.09      4.31 o
   2   8   1        3.24        1.63      1.62 o
   3   8   1      115.74      115.77      3.59 o
   4   8   1      179.16      171.20      4.39 o
   5   8   1       41.71       38.66      2.37 o
   6   8   1       87.06       93.55      3.87 o
   7   8   1       44.18       41.86      4.53 o
   8   8   1        0.05       -0.85      2.26 o
   9   8   1      259.48      265.89     10.75 o
  10   8   1       12.28        8.20      3.39 o
  11   8   1      290.04      278.06     11.31 o
  12   8   1       13.52       15.56      3.68 o
  13   8   1       40.90       42.15      5.09 o
  14   8   1        7.88        7.07      3.39 o
  15   8   1      564.11      603.35     19.23 o
  16   8   1       25.39       36.49      5.37 o
 -13   9   1        5.48        0.85      3.11 o
 -12   9   1       19.14       19.80      4.53 o
 -11   9   1       52.14       55.72      5.66 o
 -10   9   1        3.14        4.81      2.83 o
  -9   9   1        5.35        2.83      2.83 o
  -8   9   1        2.90        2.83      2.83 o
  -7   9   1      139.73      146.77      5.19 o
  -6   9   1      172.34      172.12      5.59 o
  -5   9   1       26.81       29.83      2.90 o
  -4   9   1        0.00        1.06      1.41 o
  -3   9   1       54.42       48.54      2.66 o
  -2   9   1       26.22       27.62      2.34 o
  -1   9   1        8.27        9.69      1.63 o
   0   9   1      112.80      112.77      3.71 o
   1   9   1       19.57       20.24      2.49 o
   2   9   1        1.91        2.27      1.41 o
   3   9   1       38.85       36.62      2.49 o
   4   9   1       21.79       23.20      2.16 o
   5   9   1       12.15       11.53      2.97 o
   6   9   1      115.77      118.90      5.10 o
   7   9   1      138.25      144.34      5.60 o
   8   9   1        3.00        4.24      2.83 o
   9   9   1       14.57       15.27      3.68 o
  10   9   1       76.90       64.21      5.94 o
  11   9   1      676.31      722.44     21.78 o
  12   9   1       32.95       34.79      5.37 o
  13   9   1      120.40      149.92      9.05 o
  -9  10   1       22.57       24.04      4.81 o
  -8  10   1      103.59      108.06      7.35 o
  -7  10   1       86.87       88.96      4.79 o
  -6  10   1       19.75       22.98      3.10 o
  -5  10   1        1.93        0.26      1.52 o
  -4  10   1      128.83      132.89      4.52 o
  -3  10   1        2.74        3.21      1.63 o
  -2  10   1       15.23       12.74      2.01 o
  -1  10   1       70.65       68.27      4.00 o
   0  10   1       60.58       70.29      4.00 o
   1  10   1       28.39       31.86      3.18 o
   2  10   1       70.39       64.56      3.90 o
   3  10   1        0.13        1.84      2.00 o
   4  10   1        3.53        3.27      2.97 o
   5  10   1        0.77       -1.27      1.80 o
   6  10   1        5.77        1.79      2.09 o
   7  10   1      556.75      618.86     13.89 o
   8  10   1      128.85      142.64      6.20 o
   9  10   1      356.87      389.62     10.50 o
  -2  11   1       40.90       37.90      5.09 o
  -1  11   1       20.95       21.95      2.90 o
   0  11   1       15.60       19.06      5.37 o
   1  11   1       25.19       30.27      4.81 o
 -24   0   2       61.79       67.21      4.24 o
 -23   0   2       13.51       16.96      1.88 o
 -22   0   2        5.84        5.05      1.36 o
 -21   0   2      156.94      154.18      5.00 o
 -20   0   2       30.38       27.27      1.38 o
 -19   0   2      232.52      244.24      3.82 o
 -18   0   2      411.43      412.87      5.45 o
 -17   0   2       85.33       87.77      2.04 o
 -16   0   2      106.42      113.30      2.21 o
 -15   0   2        4.09        3.25      0.62 o
 -14   0   2        1.26        1.69      0.61 o
 -13   0   2       31.20       29.92      1.85 o
 -12   0   2       52.53       53.79      1.54 o
 -11   0   2      258.96      248.46      3.87 o
 -10   0   2       28.38       23.27      1.00 o
  -9   0   2       22.44       21.28      0.92 o
  -8   0   2       15.37        9.07      0.58 o
  -7   0   2      908.28      803.21      9.93 o
  -5   0   2      137.96      123.95      2.49 o
  -4   0   2     9533.79     9471.51    200.55 o
  -2   0   2      700.90      695.00     14.99 o
   4   0   2     2893.98     2843.66     59.68 o
   6   0   2     2844.37     2853.80     42.20 o
   7   0   2       48.09       56.36      1.69 o
   8   0   2       44.73       36.54      1.41 o
   9   0   2      341.39      346.97      6.20 o
  10   0   2      449.11      475.28      6.46 o
  11   0   2       15.19       15.84      1.70 o
  12   0   2      120.71      117.02      2.06 o
  13   0   2      128.50      119.77      2.12 o
  14   0   2      336.56      348.63      4.57 o
  15   0   2      163.99      158.22      3.05 o
  16   0   2      131.64      131.66      3.18 o
  17   0   2      120.10      116.91      3.10 o
  18   0   2      194.50      196.63      4.30 o
  19   0   2      172.17      181.29      4.10 o
  20   0   2        0.32        0.82      0.88 o
  21   0   2      255.61      261.37      5.39 o
  22   0   2       51.99       55.31      2.38 o
  23   0   2        4.65        5.37      1.98 o
 -24   1   2        3.08        3.78      1.23 o
 -23   1   2       95.68      101.21      2.23 o
 -22   1   2       10.53        9.51      0.93 o
 -21   1   2       56.23       61.92      1.63 o
 -20   1   2      114.72      116.15      2.09 o
 -19   1   2       13.39       13.15      0.81 o
 -18   1   2        1.88        2.34      0.58 o
 -17   1   2       35.06       39.38      1.08 o
 -16   1   2       46.33       45.12      1.12 o
 -15   1   2       48.03       50.45      1.12 o
 -14   1   2      221.43      229.83      3.03 o
 -13   1   2       52.96       53.58      1.04 o
 -12   1   2       20.01       21.85      0.79 o
 -11   1   2       28.13       25.51      0.79 o
 -10   1   2      192.83      210.76      2.30 o
  -9   1   2       67.69       58.29      1.45 o
  -8   1   2     1035.65     1031.14     11.05 o
  -7   1   2     1812.96     1931.64     20.37 o
  -6   1   2        1.84        2.69      0.49 o
  -5   1   2      763.79      767.98     17.25 o
  -3   1   2     2938.10     2880.44     45.26 o
  -1   1   2      143.57      137.53      6.79 o
   0   1   2       46.11       50.28      1.84 o
   1   1   2       10.48       14.88      0.80 o
   2   1   2       94.08       90.80      2.83 o
   3   1   2      533.93      553.29     12.45 o
   4   1   2     3919.69     4134.10     87.12 o
   5   1   2     1339.62     1477.77     18.07 o
   6   1   2     1066.78     1079.92     10.14 o
   7   1   2       58.59       63.02      0.80 o
   8   1   2      484.36      510.75      4.26 o
   9   1   2      139.05      120.69      1.48 o
  10   1   2     1216.22     1259.91     10.84 o
  11   1   2       15.99       12.87      0.57 o
  12   1   2       17.50       21.32      0.72 o
  13   1   2       25.04       26.62      0.95 o
  14   1   2       16.98       18.45      0.85 o
  15   1   2       67.10       66.15      1.43 o
  16   1   2       38.71       39.65      1.33 o
  17   1   2      139.42      141.75      2.20 o
  18   1   2       10.70       12.90      0.80 o
  19   1   2        1.50        1.78      0.66 o
  20   1   2      173.69      179.78      3.42 o
  21   1   2       17.40       17.37      1.60 o
  22   1   2      144.10      145.37      3.99 o
  23   1   2        7.81        9.95      4.10 o
 -23   2   2        9.69       10.36      1.39 o
 -22   2   2       29.17       28.46      1.82 o
 -21   2   2        6.43        4.83      1.16 o
 -20   2   2       10.46        8.77      1.31 o
 -19   2   2       24.23       29.83      1.68 o
 -18   2   2        6.76        6.83      0.72 o
 -17   2   2       53.85       61.58      1.45 o
 -16   2   2       51.62       49.73      1.56 o
 -15   2   2        9.60       11.13      0.62 o
 -14   2   2       19.99       19.77      0.79 o
 -13   2   2      316.77      315.56      3.15 o
 -12   2   2      277.09      287.76      2.88 o
 -11   2   2       55.46       62.21      1.04 o
 -10   2   2      520.87      554.64      4.79 o
  -9   2   2     1078.06     1156.73      9.28 o
  -8   2   2     2385.25     2659.49     22.37 o
  -7   2   2       87.02      130.71      1.54 o
  -6   2   2       10.23       12.00      1.03 o
  -5   2   2      235.67      234.78      6.22 o
  -4   2   2      212.30      206.21      5.37 o
  -3   2   2      118.83      133.23      3.96 o
  -2   2   2      483.47      472.79     11.17 o
  -1   2   2        1.99        1.41      0.57 o
   0   2   2       13.27       14.14      0.88 o
   1   2   2     3391.38     3113.15     75.83 o
   2   2   2        5.01        5.78      0.47 o
   3   2   2      634.46      686.71     10.89 o
   4   2   2       18.12       15.53      0.85 o
   5   2   2      496.53      459.86      6.13 o
   6   2   2      540.94      607.73      5.89 o
   7   2   2      335.30      367.13      3.82 o
   8   2   2      227.05      269.22      2.67 o
   9   2   2        0.53        1.27      0.29 o
  10   2   2      117.36      123.95      1.58 o
  11   2   2      107.42      114.70      1.57 o
  12   2   2      286.23      295.40      3.43 o
  13   2   2       78.54       80.03      1.70 o
  14   2   2      128.57      135.60      2.39 o
  15   2   2       85.47       87.15      1.86 o
  16   2   2       85.14       88.07      2.31 o
  17   2   2       77.76       77.34      2.85 o
  18   2   2        0.00       -0.11      0.94 o
  19   2   2        1.60        2.71      1.15 o
  20   2   2      197.49      198.76      4.04 o
  21   2   2       31.76       34.45      2.29 o
  22   2   2       17.99       18.58      1.80 o
  23   2   2       37.99       44.11      2.58 o
 -23   3   2        0.73        0.73      1.36 o
 -22   3   2        0.20       -1.16      1.16 o
 -21   3   2       41.12       44.48      2.32 o
 -20   3   2       75.08       74.81      2.66 o
 -19   3   2       10.53       11.07      1.37 o
 -18   3   2      140.96      141.81      4.11 o
 -17   3   2       24.96       26.14      1.39 o
 -16   3   2      367.84      365.57      4.57 o
 -15   3   2       84.08       92.03      1.76 o
 -14   3   2       45.19       42.16      1.23 o
 -13   3   2      382.93      405.10      4.29 o
 -12   3   2      376.40      411.74      4.27 o
 -11   3   2       55.52       69.95      1.54 o
 -10   3   2       57.89       59.60      1.34 o
  -9   3   2      137.32      149.70      2.58 o
  -8   3   2      136.11      126.76      1.87 o
  -7   3   2      320.85      343.18      4.81 o
  -6   3   2      248.94      262.80      6.13 o
  -5   3   2      449.02      430.68      7.70 o
  -4   3   2       37.88       46.25      3.68 o
  -3   3   2       48.10       60.79      3.25 o
  -2   3   2        7.61        7.96      0.80 o
  -1   3   2        3.03       -1.27      1.27 o
   0   3   2        0.33       -0.14      0.23 o
   1   3   2       18.44       16.32      1.09 o
   2   3   2     2611.20     2669.71     40.40 o
   3   3   2        7.65        6.95      0.58 o
   4   3   2      446.74      460.60     14.14 o
   5   3   2       15.91        7.19      0.55 o
   6   3   2       11.12       12.44      0.80 o
   7   3   2      262.56      283.02      3.55 o
   8   3   2       79.72       88.95      1.84 o
   9   3   2      228.74      221.53      2.63 o
  10   3   2        7.76       10.18      1.10 o
  11   3   2       10.80       10.16      1.18 o
  12   3   2        0.54        0.11      0.65 o
  13   3   2      310.98      304.49      4.15 o
  14   3   2        0.80        1.13      0.58 o
  15   3   2        8.91       10.34      0.90 o
  16   3   2      363.14      359.23      5.98 o
  17   3   2        9.56       10.17      1.33 o
  18   3   2       66.76       63.53      2.65 o
  19   3   2       13.08       13.01      1.84 o
  20   3   2        8.99        8.10      1.56 o
  21   3   2        7.32        7.50      1.56 o
  22   3   2       21.88       24.21      2.00 o
 -22   4   2       22.64       22.25      2.38 o
 -21   4   2       40.54       40.91      2.35 o
 -20   4   2       93.03       88.09      2.97 o
 -19   4   2       70.83       67.21      2.45 o
 -18   4   2        6.26        7.10      1.05 o
 -17   4   2      149.61      152.99      3.01 o
 -16   4   2      804.98      778.03     11.06 o
 -15   4   2      175.49      172.85      3.20 o
 -14   4   2       67.63       65.39      1.95 o
 -13   4   2        0.13        1.35      0.69 o
 -12   4   2       15.42       15.55      1.51 o
 -11   4   2       48.23       38.95      1.40 o
 -10   4   2      252.96      245.55      3.64 o
  -9   4   2      208.37      209.90      3.12 o
  -8   4   2      136.39      149.72      2.85 o
  -7   4   2       25.64       21.46      1.49 o
  -6   4   2      574.42      570.29      8.15 o
  -5   4   2        5.23        4.99      0.88 o
  -4   4   2       26.20       25.18      1.60 o
  -3   4   2      120.68      149.03      3.70 o
  -2   4   2      454.01      479.32      8.60 o
  -1   4   2       16.11       16.84      1.08 o
   0   4   2       38.44       35.21      1.41 o
   1   4   2      982.46      968.16     44.27 o
   2   4   2        2.96        3.05      0.58 o
   3   4   2       52.47       50.10      2.01 o
   4   4   2       12.21       22.53      1.03 o
   5   4   2       27.52       24.05      0.98 o
   6   4   2      174.82      166.03      2.91 o
   7   4   2      133.86      148.63      2.82 o
   8   4   2      204.70      219.41      3.68 o
   9   4   2      348.50      353.86      5.29 o
  10   4   2      112.35      116.60      3.99 o
  11   4   2       96.87      100.99      2.35 o
  12   4   2      107.94      116.33      2.85 o
  13   4   2       20.74       21.67      1.40 o
  14   4   2       21.49       16.24      1.07 o
  15   4   2      129.01      113.68      2.49 o
  16   4   2       84.81       80.62      2.11 o
  17   4   2        7.85        7.49      1.05 o
  18   4   2       12.26       13.27      1.41 o
  19   4   2        0.51        0.42      1.15 o
  20   4   2       46.36       45.36      2.65 o
  21   4   2       15.55       15.36      1.88 o
 -21   5   2        8.00        8.07      1.57 o
 -20   5   2      232.29      215.24      9.20 o
 -19   5   2      110.46      105.14      4.51 o
 -18   5   2        4.40        3.41      1.35 o
 -17   5   2        6.09        3.77      1.29 o
 -16   5   2        0.01       -0.95      0.95 o
 -15   5   2       17.44       17.24      2.67 o
 -14   5   2       14.43       13.33      1.17 o
 -13   5   2      111.33      101.84      2.38 o
 -12   5   2      121.91      111.44      5.33 o
 -11   5   2       30.58       31.09      1.82 o
 -10   5   2        6.98        5.58      1.03 o
  -9   5   2       23.64       23.33      2.04 o
  -8   5   2      106.28      110.76      2.81 o
  -7   5   2       17.03       14.29      1.19 o
  -6   5   2     2207.20     2197.46     27.79 o
  -5   5   2        1.00        2.12      1.00 o
  -4   5   2      250.60      273.96      6.36 o
  -3   5   2     1463.63     1484.41     23.90 o
  -2   5   2     1014.36     1011.66     16.90 o
  -1   5   2       27.86       25.87      1.52 o
   0   5   2       79.09       91.13      2.45 o
   1   5   2        0.02       -0.38      0.65 o
   2   5   2       15.32       12.66      1.29 o
   3   5   2       13.88       15.89      1.29 o
   4   5   2       27.07       36.49      2.55 o
   5   5   2       34.52       29.32      1.83 o
   6   5   2      145.50      156.53      3.00 o
   7   5   2      153.86      157.95      3.08 o
   8   5   2        6.61       13.28      1.98 o
   9   5   2      102.91       94.32      2.98 o
  10   5   2       36.72       25.44      1.88 o
  11   5   2       74.34       51.55      3.11 o
  12   5   2        8.56        6.22      1.36 o
  13   5   2        5.60        7.44      1.49 o
  14   5   2        9.89        7.69      1.56 o
  15   5   2      189.78      190.69      4.61 o
  16   5   2       27.67       26.27      1.88 o
  17   5   2        0.91        0.37      1.03 o
  18   5   2        2.58        2.15      0.99 o
  19   5   2       11.65       11.52      1.44 o
  20   5   2        2.06        1.54      1.36 o
 -20   6   2       14.15       15.85      2.80 o
 -19   6   2       19.81       15.13      2.77 o
 -18   6   2        4.72        3.29      1.42 o
 -17   6   2        4.74        4.50      1.32 o
 -16   6   2       35.21       37.94      2.92 o
 -15   6   2        4.69        3.02      1.84 o
 -14   6   2        7.07        9.13      2.69 o
 -13   6   2        8.33        6.85      1.29 o
 -12   6   2       14.08       10.51      1.39 o
 -11   6   2       65.74       72.85      2.52 o
 -10   6   2      440.92      453.35      7.36 o
  -9   6   2        4.25        5.94      1.12 o
  -8   6   2       39.39       35.50      1.82 o
  -7   6   2       50.94       54.74      2.04 o
  -6   6   2        7.94        6.74      1.06 o
  -5   6   2        4.47        4.90      1.29 o
  -4   6   2        2.20        3.25      1.20 o
  -3   6   2        2.63        2.88      1.09 o
  -2   6   2      999.38      953.66     16.40 o
  -1   6   2        1.25       -0.15      1.41 o
   0   6   2       83.80       84.64      2.72 o
   1   6   2      755.67      723.91      9.23 o
   2   6   2      437.83      444.32      6.25 o
   3   6   2        0.00       -0.86      0.86 o
   4   6   2        0.02        1.77      1.09 o
   5   6   2      177.40      166.02      4.55 o
   6   6   2       38.25       25.23      1.97 o
   7   6   2      111.66       88.82      5.09 o
   8   6   2       36.54       26.02      3.39 o
   9   6   2      142.14      128.70      6.51 o
  10   6   2       27.78       27.44      3.68 o
  11   6   2        5.01        5.66      2.26 o
  12   6   2       27.53       21.78      3.39 o
  13   6   2       34.94       36.77      4.24 o
  14   6   2       39.56       34.23      4.24 o
  15   6   2        0.40       -0.28      2.26 o
  16   6   2       31.28       28.00      4.24 o
  17   6   2       35.79       39.88      4.81 o
  18   6   2       12.53       13.58      3.68 o
  19   6   2        2.23        3.16      1.67 o
 -18   7   2        0.68       -2.83      2.83 o
 -17   7   2       66.55       60.25      5.94 o
 -16   7   2        1.86        2.55      2.83 o
 -15   7   2        2.34        3.39      1.77 o
 -14   7   2       36.32       32.96      3.54 o
 -13   7   2       57.89       61.48      3.19 o
 -12   7   2       42.48       50.68      3.82 o
 -11   7   2       12.33       10.79      1.50 o
 -10   7   2        2.96        4.78      1.79 o
  -9   7   2       75.69       87.83      4.53 o
  -8   7   2        6.96        9.51      1.77 o
  -7   7   2       28.51       31.81      2.55 o
  -6   7   2       96.08      104.70      3.90 o
  -5   7   2        5.52        6.48      1.49 o
  -4   7   2       55.27       57.68      2.98 o
  -3   7   2        0.52       -0.71      1.20 o
  -2   7   2       25.52       26.59      2.40 o
  -1   7   2        1.54        1.27      1.20 o
   0   7   2       29.98       26.95      1.62 o
   1   7   2      102.52       96.15      2.57 o
   2   7   2      926.87      847.93     10.78 o
   3   7   2      113.62       89.82      3.57 o
   4   7   2        1.85       -1.03      1.03 o
   5   7   2      867.88      861.65     15.37 o
   6   7   2      336.01      338.87     11.60 o
   7   7   2      153.65      153.60      7.35 o
   8   7   2       39.96       35.64      4.24 o
   9   7   2       76.82       67.04      5.09 o
  10   7   2       35.52       39.04      4.53 o
  11   7   2        0.49        1.70      2.26 o
  12   7   2       64.70       61.10      5.37 o
  13   7   2        4.05        2.55      2.55 o
  14   7   2        9.79        7.07      3.11 o
  15   7   2       50.98       58.27      5.37 o
  16   7   2       39.63       37.06      4.81 o
  17   7   2       29.50       31.96      4.81 o
  18   7   2        2.20        3.39      3.11 o
 -16   8   2        2.54       -1.70      2.83 o
 -15   8   2        7.59        5.09      3.39 o
 -14   8   2       60.51       61.10      5.94 o
 -13   8   2        3.82        2.26      2.83 o
 -12   8   2        0.28        1.13      2.55 o
 -11   8   2       20.98       23.76      4.24 o
 -10   8   2       10.12        8.75      2.26 o
  -9   8   2       14.15       12.86      2.12 o
  -8   8   2      151.44      165.01      8.63 o
  -7   8   2        0.23       -0.71      1.40 o
  -6   8   2        0.55        0.71      1.84 o
  -5   8   2       93.26      103.06      4.24 o
  -4   8   2       21.42       22.40      3.25 o
  -3   8   2        6.18        6.98      1.80 o
  -2   8   2      240.35      233.45      6.30 o
  -1   8   2       26.10       25.21      3.46 o
   0   8   2       85.21       73.30      2.83 o
   1   8   2       12.20        9.23      1.34 o
   2   8   2        3.28        2.51      1.24 o
   3   8   2       67.93       67.85      2.82 o
   4   8   2       76.65       74.69      2.98 o
   5   8   2       15.75       11.31      2.20 o
   6   8   2       91.10       88.07      4.10 o
   7   8   2        2.31       -1.13      2.26 o
   8   8   2      123.06      120.50      6.79 o
   9   8   2      293.34      292.77     11.31 o
  10   8   2      226.07      239.02     10.18 o
  11   8   2        2.57        5.94      3.11 o
  12   8   2       40.17       53.46      5.37 o
  13   8   2       99.59      100.98      7.07 o
  14   8   2        8.42       11.88      3.68 o
  15   8   2      554.98      602.22     19.23 o
 -13   9   2        2.05       -2.83      2.83 o
 -12   9   2        6.83        2.83      3.11 o
 -11   9   2       12.69       13.01      3.68 o
 -10   9   2       27.05       24.33      4.24 o
  -9   9   2        6.33        5.66      3.11 o
  -8   9   2       48.22       54.34      3.50 o
  -7   9   2      113.97      130.94      4.95 o
  -6   9   2       14.31        9.70      2.55 o
  -5   9   2       29.27       31.14      3.54 o
  -4   9   2      252.19      269.11      7.20 o
  -3   9   2        6.18        5.28      1.63 o
  -2   9   2        0.49       -0.45      1.24 o
  -1   9   2       12.86       13.40      2.49 o
   0   9   2       29.47       26.11      2.29 o
   1   9   2        2.89        0.57      1.60 o
   2   9   2        0.30        1.70      1.60 o
   3   9   2        2.84        5.23      2.00 o
   4   9   2        7.78        5.28      2.09 o
   5   9   2        0.28       -1.13      1.60 o
   6   9   2       25.48       23.59      2.90 o
   7   9   2        0.04       -0.99      1.80 o
   8   9   2      110.67      118.71      5.30 o
   9   9   2       29.58       30.46      3.38 o
  10   9   2      226.32      245.53     11.03 o
  11   9   2      584.41      607.32     19.23 o
  12   9   2       22.55       18.39      4.24 o
  -9  10   2       28.08       28.85      4.81 o
  -8  10   2       58.56       52.05      5.37 o
  -7  10   2        1.20        0.00      1.80 o
  -6  10   2       20.32       17.98      2.22 o
  -5  10   2       18.45       18.06      2.92 o
  -4  10   2        0.58        0.51      1.72 o
  -3  10   2      106.19      108.78      3.91 o
  -2  10   2       47.41       47.16      2.93 o
  -1  10   2       15.35       17.59      2.72 o
   0  10   2       50.69       56.75      6.79 o
   1  10   2        0.61        2.12      2.00 o
   2  10   2       52.75       53.46      5.37 o
   3  10   2       67.85       68.17      5.94 o
   4  10   2       57.98       62.26      4.00 o
   5  10   2       28.66       32.93      3.50 o
   6  10   2       73.29       81.57      4.70 o
   7  10   2      736.43      779.40     20.22 o
   8  10   2        0.14        1.96      2.69 o
 -24   1   3       51.96       50.88      2.50 o
 -23   1   3        9.94       10.61      1.03 o
 -22   1   3      138.10      137.89      2.40 o
 -21   1   3        0.07       -0.06      0.66 o
 -20   1   3        7.22        8.91      0.76 o
 -19   1   3        0.06       -0.58      0.58 o
 -18   1   3       41.57       41.82      1.73 o
 -17   1   3      125.25      127.84      2.10 o
 -16   1   3       25.54       27.52      1.55 o
 -15   1   3      249.71      261.55      2.80 o
 -14   1   3        0.02        0.24      0.37 o
 -13   1   3       35.62       31.23      0.81 o
 -12   1   3       32.11       24.52      1.00 o
 -11   1   3       18.73       12.73      0.57 o
 -10   1   3       55.54       54.49      0.99 o
  -9   1   3      226.69      226.29      2.04 o
  -8   1   3     1962.01     2113.95     16.43 o
  -7   1   3        0.03        0.94      0.29 o
  -6   1   3      149.35       45.26      1.98 o
  -5   1   3      448.50      532.17      5.71 o
  -4   1   3     4747.69     4916.79     95.61 o
  -2   1   3      134.14      114.44      2.40 o
  -1   1   3      296.35      304.70      5.10 o
   0   1   3     3405.90     3256.81     48.60 o
   1   1   3      268.47      244.40      5.94 o
   2   1   3      953.96      939.53     27.16 o
   3   1   3       31.30       13.60      0.80 o
   4   1   3       26.28       36.16      1.13 o
   5   1   3        9.57        6.75      0.88 o
   6   1   3       28.19       26.28      1.27 o
   7   1   3       70.47       91.86      1.42 o
   8   1   3      343.54      370.07      3.84 o
   9   1   3       73.71       64.43      1.10 o
  10   1   3      301.43      307.58      3.41 o
  11   1   3      482.27      489.83      5.08 o
  12   1   3      127.10      129.57      1.91 o
  13   1   3       29.35       30.71      1.00 o
  14   1   3      290.86      286.01      3.77 o
  15   1   3       73.10       74.36      1.64 o
  16   1   3       32.99       32.56      1.23 o
  17   1   3      161.90      165.52      2.59 o
  18   1   3       35.49       35.41      1.68 o
  19   1   3       68.31       68.94      3.15 o
  20   1   3       56.73       57.48      2.11 o
  21   1   3      175.82      183.52      3.63 o
  22   1   3        0.54        0.57      1.09 o
  23   1   3       20.96       22.75      1.89 o
 -23   2   3        6.54        8.22      1.21 o
 -22   2   3       34.76       35.34      2.00 o
 -21   2   3        7.81        8.74      1.21 o
 -20   2   3       34.41       36.44      1.82 o
 -19   2   3      177.17      179.51      2.70 o
 -18   2   3      380.04      372.52      4.32 o
 -17   2   3        1.97        2.42      0.70 o
 -16   2   3       19.92       18.58      0.92 o
 -15   2   3        0.28        0.59      0.44 o
 -14   2   3        7.50        8.22      0.56 o
 -13   2   3       18.55       19.39      0.75 o
 -12   2   3     1516.19     1593.48     12.79 o
 -11   2   3      603.71      652.35      5.62 o
 -10   2   3       61.15       75.90      1.81 o
  -9   2   3        0.82        1.32      0.56 o
  -8   2   3      657.52      768.39     10.18 o
  -7   2   3       24.88       26.22      0.99 o
  -6   2   3       37.15       32.49      1.10 o
  -5   2   3       68.89       67.70      1.21 o
  -4   2   3       47.15       30.96      1.30 o
   0   2   3     2014.62     2001.00     42.71 o
   1   2   3      446.34      404.02     11.31 o
   2   2   3       76.05       74.93      2.69 o
   3   2   3       14.30        9.66      0.68 o
   4   2   3        9.75       10.18      0.73 o
   5   2   3       48.47       47.71      0.97 o
   6   2   3       56.86       57.02      1.10 o
   7   2   3      533.36      558.95      6.19 o
   8   2   3      250.74      271.19      3.00 o
   9   2   3      243.39      271.80      2.78 o
  10   2   3      297.42      298.47      3.35 o
  11   2   3        1.22        0.63      0.42 o
  12   2   3      141.59      155.66      2.54 o
  13   2   3      296.75      304.00      4.11 o
  14   2   3      241.85      246.50      3.62 o
  15   2   3        1.24        2.49      0.67 o
  16   2   3      369.40      369.75      5.53 o
  17   2   3      266.10      256.81      4.34 o
  18   2   3      149.41      151.62      5.37 o
  19   2   3        0.28        0.51      0.94 o
  20   2   3       13.75       13.79      1.49 o
  21   2   3       14.80       14.86      1.69 o
  22   2   3       23.61       22.81      2.69 o
 -23   3   3       17.77       17.12      1.78 o
 -22   3   3       33.30       34.54      2.18 o
 -21   3   3        6.63        3.57      1.29 o
 -20   3   3       34.61       37.43      2.10 o
 -19   3   3       55.11       53.27      2.27 o
 -18   3   3        2.29        1.33      0.73 o
 -17   3   3       64.51       64.56      1.64 o
 -16   3   3      230.49      221.98      2.98 o
 -15   3   3      402.15      408.88      4.60 o
 -14   3   3      981.33     1001.45      8.44 o
 -13   3   3       76.53       84.36      1.92 o
 -12   3   3      593.11      642.39      6.13 o
 -11   3   3      149.95      159.85      2.02 o
 -10   3   3       98.54       92.18      1.34 o
  -9   3   3        7.81        9.60      0.71 o
  -8   3   3        3.48        2.50      0.48 o
  -7   3   3      130.68      154.10      2.10 o
  -6   3   3       49.32       45.07      1.78 o
  -5   3   3       75.61       90.44      2.49 o
  -4   3   3        9.15       11.49      1.41 o
  -3   3   3      224.80      186.00      4.00 o
  -2   3   3        0.11        0.85      0.60 o
   0   3   3      320.01      220.64      5.94 o
   1   3   3      181.41      155.92      3.75 o
   2   3   3      170.45      179.83      3.08 o
   3   3   3     1023.66     1136.17     14.47 o
   4   3   3      241.83      251.22      4.75 o
   5   3   3     1466.10     1559.41     19.36 o
   6   3   3       59.42       48.11      1.10 o
   7   3   3      191.31      216.27      2.88 o
   8   3   3        0.16        0.48      0.45 o
   9   3   3       31.81       30.56      1.22 o
  10   3   3        0.03        0.10      0.48 o
  11   3   3        8.36        8.78      0.73 o
  12   3   3      342.09      331.50      4.43 o
  13   3   3      132.98      112.96      2.21 o
  14   3   3      156.84      164.22      2.81 o
  15   3   3       40.22       39.96      2.65 o
  16   3   3        0.66        2.16      0.85 o
  17   3   3        1.68        0.85      0.98 o
  18   3   3       97.81       93.32      3.33 o
  19   3   3      110.41      100.70      4.53 o
  20   3   3       29.09       26.02      2.83 o
  21   3   3        0.97        0.85      1.70 o
  22   3   3        0.51       -0.41      1.29 o
 -22   4   3        1.65        0.17      1.37 o
 -21   4   3       25.72       27.58      1.96 o
 -20   4   3       77.63       78.74      2.86 o
 -19   4   3      132.91      141.69      3.04 o
 -18   4   3       69.66       73.78      2.17 o
 -17   4   3        1.78        2.18      0.93 o
 -16   4   3       21.91       23.25      1.45 o
 -15   4   3        2.47        1.46      0.86 o
 -14   4   3        9.27        7.63      0.97 o
 -13   4   3       19.46       20.22      1.22 o
 -12   4   3      147.73      162.26      2.96 o
 -11   4   3       74.10       71.93      2.37 o
 -10   4   3     1251.50     1236.49     13.80 o
  -9   4   3       44.97       45.78      1.81 o
  -8   4   3       68.44       75.45      4.35 o
  -7   4   3      603.54      575.51      6.91 o
  -6   4   3       78.78       65.55      2.49 o
  -5   4   3      117.44      131.00      7.64 o
  -4   4   3      389.87      375.35      7.10 o
  -3   4   3       77.10      111.89      3.10 o
  -2   4   3      177.09      184.61      4.20 o
  -1   4   3       31.95       34.98      1.80 o
   1   4   3      377.90      447.43      6.69 o
   2   4   3        2.06        8.11      0.78 o
   3   4   3       46.98       43.93      1.42 o
   4   4   3       26.69       31.25      1.62 o
   5   4   3      280.27      268.24      4.17 o
   6   4   3       23.09       31.81      0.96 o
   7   4   3       18.38       19.07      0.86 o
   8   4   3        4.56        7.33      0.94 o
   9   4   3        6.82        3.32      1.18 o
  10   4   3      113.96      119.25      2.61 o
  11   4   3       68.71       79.03      2.10 o
  12   4   3       13.92       18.30      1.62 o
  13   4   3       92.71       94.75      2.52 o
  14   4   3        8.47        7.71      1.03 o
  15   4   3      125.99      115.11      2.50 o
  16   4   3       12.26        9.09      1.15 o
  17   4   3       34.94       35.90      1.95 o
  18   4   3        4.66        5.61      1.36 o
  19   4   3       37.29       37.81      2.83 o
  20   4   3       26.44       29.42      2.83 o
  21   4   3        5.87        5.37      1.98 o
 -21   5   3       10.94        7.72      1.91 o
 -20   5   3        2.93        6.43      1.56 o
 -19   5   3        6.93        6.48      1.54 o
 -18   5   3        1.22        2.67      1.29 o
 -17   5   3        9.72       10.03      2.83 o
 -16   5   3       55.75       53.22      2.27 o
 -15   5   3       38.51       38.45      2.48 o
 -14   5   3       32.62       42.45      3.07 o
 -13   5   3        3.80        2.74      0.91 o
 -12   5   3       31.19       28.66      1.43 o
 -11   5   3       38.44       40.19      1.57 o
 -10   5   3        2.12        1.86      0.92 o
  -9   5   3       98.80      100.46      2.74 o
  -8   5   3        1.32        4.90      0.98 o
  -7   5   3      107.34      105.25      2.77 o
  -6   5   3     1017.91      957.40     16.40 o
  -5   5   3       12.91       12.22      1.98 o
  -4   5   3        0.14       -0.80      0.80 o
  -3   5   3       44.68       32.60      2.09 o
  -2   5   3      160.99      145.40      4.00 o
  -1   5   3        0.00       -0.71      0.80 o
   2   5   3        2.35        1.89      1.02 o
   3   5   3      154.45      154.66      2.77 o
   4   5   3       24.67       24.76      1.84 o
   5   5   3      127.31      121.88      3.39 o
   6   5   3        9.79       12.94      1.41 o
   7   5   3        0.06        0.57      1.70 o
   8   5   3       12.27        7.07      1.98 o
   9   5   3       59.37       56.01      4.24 o
  10   5   3        5.35        3.84      1.15 o
  11   5   3      400.94      361.95      7.40 o
  12   5   3       44.70       52.99      2.65 o
  13   5   3      148.16      141.13      3.17 o
  14   5   3        7.91        8.96      1.22 o
  15   5   3        9.50       10.08      1.22 o
  16   5   3        2.69        1.24      0.98 o
  17   5   3       19.04       21.64      1.68 o
  18   5   3       15.43       15.42      1.77 o
  19   5   3       16.65       20.01      2.83 o
  20   5   3        0.36       -0.57      1.70 o
 -20   6   3       16.00       12.92      1.82 o
 -19   6   3        3.91        4.45      1.98 o
 -18   6   3        0.41       -1.24      1.24 o
 -17   6   3        6.34        3.89      1.82 o
 -16   6   3      127.46      134.09      3.53 o
 -15   6   3       96.58       89.45      3.74 o
 -14   6   3        7.26        5.41      1.35 o
 -13   6   3       46.16       47.33      2.32 o
 -12   6   3        0.38        0.09      0.98 o
 -11   6   3       83.57       80.39      2.99 o
 -10   6   3        7.01        4.05      1.14 o
  -9   6   3        0.23        0.00      0.92 o
  -8   6   3       71.53       73.24      2.48 o
  -7   6   3      470.56      501.01      7.92 o
  -6   6   3        2.61        2.61      1.29 o
  -5   6   3       16.48       19.06      1.80 o
  -4   6   3        3.02        5.52      1.40 o
  -3   6   3        0.82        0.14      1.00 o
  -2   6   3     1532.88     1459.25     23.90 o
  -1   6   3        4.83        3.98      1.56 o
   0   6   3        2.35       -0.26      1.09 o
   1   6   3     1018.68     1021.54     14.31 o
   2   6   3      387.79      414.22      5.89 o
   3   6   3       85.23       83.85      2.25 o
   4   6   3      227.29      185.55      3.99 o
   5   6   3      170.39      157.93      4.53 o
   6   6   3       10.50       15.27      2.83 o
   7   6   3      100.08       80.62      5.09 o
   8   6   3        6.64        7.92      2.26 o
   9   6   3       31.80       22.35      3.39 o
  10   6   3       76.47       76.66      5.09 o
  11   6   3       11.37       14.14      2.83 o
  12   6   3        0.39        0.57      2.26 o
  13   6   3        0.96       -0.28      1.98 o
  14   6   3        0.49        1.41      2.26 o
  15   6   3       94.39       99.29      6.22 o
  16   6   3       22.49       26.59      3.96 o
  17   6   3       28.89       26.38      2.35 o
  18   6   3       87.14       90.20      6.36 o
  19   6   3       46.61       51.20      3.68 o
 -18   7   3       19.44       16.63      2.65 o
 -17   7   3        2.99        3.17      1.83 o
 -16   7   3        5.58        1.65      1.69 o
 -15   7   3        7.88        7.47      1.97 o
 -14   7   3       44.04       38.55      2.92 o
 -13   7   3        6.58       11.68      1.65 o
 -12   7   3      317.19      349.55      6.48 o
 -11   7   3      388.72      398.04      7.07 o
 -10   7   3        3.11        2.13      1.24 o
  -9   7   3        1.48       -0.71      1.30 o
  -8   7   3        0.52        0.09      1.08 o
  -7   7   3       33.70       33.68      1.98 o
  -6   7   3       42.88       44.74      2.78 o
  -5   7   3        3.81        4.10      1.40 o
  -4   7   3        2.54        5.52      1.40 o
  -3   7   3       16.65       18.05      2.00 o
  -2   7   3       48.30       48.94      2.80 o
  -1   7   3        0.32       -1.27      1.27 o
   0   7   3      121.74       93.63      3.58 o
   1   7   3      278.13      262.72      4.55 o
   2   7   3      932.13      950.48     11.83 o
   3   7   3      258.77      227.14      4.88 o
   4   7   3        0.26       -0.69      1.12 o
   5   7   3      342.08      369.89      8.60 o
   6   7   3        9.98        8.46      1.89 o
   7   7   3        4.88        4.53      2.55 o
   8   7   3        2.77        5.09      2.55 o
   9   7   3        5.73       10.47      2.83 o
  10   7   3       61.78       64.21      5.09 o
  11   7   3        5.95        5.94      2.83 o
  12   7   3        9.44        9.05      3.11 o
  13   7   3        5.73        5.94      2.83 o
  14   7   3       16.69       11.03      3.39 o
  15   7   3        6.47        6.51      3.11 o
  16   7   3       49.20       52.90      5.37 o
  17   7   3       93.92       87.12      6.51 o
 -16   8   3       43.13       49.22      5.94 o
 -15   8   3       94.98       96.17      7.07 o
 -14   8   3        1.35        2.83      2.83 o
 -13   8   3       25.39       26.31      4.53 o
 -12   8   3       24.97       28.29      4.53 o
 -11   8   3       21.99       29.00      4.10 o
 -10   8   3        0.00        2.31      1.69 o
  -9   8   3       24.38       31.30      2.85 o
  -8   8   3      154.15      175.49      5.48 o
  -7   8   3       70.94       75.04      5.09 o
  -6   8   3        4.36        5.55      3.25 o
  -5   8   3        2.25        4.00      1.98 o
  -4   8   3       83.31       81.12      3.70 o
  -3   8   3      255.99      245.33      6.50 o
  -2   8   3       26.02       29.08      2.60 o
  -1   8   3      197.98      186.05      4.52 o
   0   8   3        0.78       -0.58      1.12 o
   1   8   3       40.16       36.35      2.18 o
   2   8   3        3.01        3.06      1.08 o
   3   8   3       40.99       46.60      3.82 o
   4   8   3        1.17       -0.57      1.40 o
   5   8   3        6.74        5.67      1.89 o
   6   8   3      743.37      759.09     15.10 o
   7   8   3       17.98       17.58      2.60 o
   8   8   3        1.39        1.41      2.00 o
   9   8   3      226.12      231.95      9.90 o
  10   8   3       36.95       38.75      4.81 o
  11   8   3        5.56        6.79      3.11 o
  12   8   3       46.17       47.24      5.37 o
  13   8   3      138.76      150.77      8.20 o
  14   8   3        4.46        7.64      3.39 o
  15   8   3      109.04      117.67      7.64 o
 -13   9   3        8.93       12.45      3.96 o
 -12   9   3       14.61       12.45      3.96 o
 -11   9   3        6.77        7.07      3.39 o
 -10   9   3       18.34       21.08      2.69 o
  -9   9   3       20.77       23.11      2.78 o
  -8   9   3        2.87        1.89      1.77 o
  -7   9   3       15.01       11.44      3.25 o
  -6   9   3        1.45        0.22      1.69 o
  -5   9   3        2.14        0.14      1.60 o
  -4   9   3      261.22      274.52      7.30 o
  -3   9   3       55.40       56.87      3.33 o
  -2   9   3        7.02        5.51      2.04 o
  -1   9   3        7.12        5.83      1.52 o
   0   9   3       18.48       17.55      1.90 o
   1   9   3        1.49       -0.78      1.24 o
   2   9   3       98.57       91.08      6.22 o
   3   9   3       26.33       22.06      3.96 o
   4   9   3        0.44       -1.69      1.69 o
   5   9   3       20.22       20.41      2.80 o
   6   9   3        0.11       -0.22      1.89 o
   7   9   3       80.49       81.81      4.40 o
   8   9   3       78.83       84.30      7.35 o
   9   9   3      366.65      380.51      9.99 o
  10   9   3       45.80       43.14      4.10 o
  11   9   3      171.31      191.55      7.00 o
  12   9   3        1.86       -2.09      2.09 o
  -9  10   3       10.93        9.05      3.68 o
  -8  10   3       50.10       61.45      4.10 o
  -7  10   3        3.07        4.78      1.97 o
  -6  10   3       43.80       46.35      3.50 o
  -5  10   3        9.16        7.37      2.00 o
  -4  10   3       30.44       34.38      3.04 o
  -3  10   3       12.97       12.96      2.01 o
  -2  10   3       17.65       16.77      2.06 o
  -1  10   3       19.61       25.65      2.39 o
   0  10   3      173.02      178.49      8.77 o
   1  10   3       60.14       66.76      5.66 o
   2  10   3       15.92       19.80      3.96 o
   3  10   3       40.26       54.31      5.66 o
   4  10   3      193.75      205.93      9.90 o
   5  10   3      202.99      215.26     10.18 o
   6  10   3       22.43       25.45      3.50 o
   7  10   3      145.16      157.84      6.40 o
   8  10   3        0.07        0.42      2.97 o
 -24   0   4       10.69        7.26      1.70 o
 -23   0   4       11.57       13.76      1.83 o
 -22   0   4      416.27      423.90      7.23 o
 -21   0   4       45.08       46.92      2.15 o
 -20   0   4      505.67      510.73      8.02 o
 -19   0   4        0.14        1.26      0.77 o
 -18   0   4       17.88       21.59      1.18 o
 -17   0   4      166.44      166.78      2.80 o
 -16   0   4       92.55      105.47      2.13 o
 -15   0   4       96.83       94.76      2.45 o
 -14   0   4      251.29      261.82      4.41 o
 -13   0   4      167.67      163.97      3.12 o
 -12   0   4      635.92      656.32      8.82 o
 -11   0   4       74.88       83.22      3.39 o
 -10   0   4      190.81      226.58      4.33 o
  -9   0   4     2091.62     2311.34     27.80 o
  -8   0   4     1487.11     1568.92     19.06 o
  -7   0   4      528.59      635.15     11.60 o
  -6   0   4     1662.71     1736.04     20.16 o
  -5   0   4      767.02      836.25     12.44 o
  -3   0   4      155.46      151.05      4.24 o
  -2   0   4       14.52        5.94      0.85 o
  -1   0   4      957.76     1084.23     23.48 o
   0   0   4      656.39      640.69     13.86 o
   1   0   4      942.78     1039.25     22.06 o
   2   0   4      568.77      529.24     11.60 o
   4   0   4     1142.70     1250.88     14.68 o
   5   0   4      312.04      302.86      3.86 o
   6   0   4      837.14      899.81     11.74 o
   7   0   4     4904.57     5302.87     63.53 o
   8   0   4      122.40      138.95      2.27 o
   9   0   4      776.45      859.23     11.97 o
  10   0   4       13.75       12.39      0.75 o
  11   0   4       56.60       58.45      1.97 o
  12   0   4      227.54      244.99      4.50 o
  13   0   4        6.11        5.66      0.88 o
  14   0   4       31.79       30.46      1.62 o
  15   0   4      131.76      135.25      3.26 o
  16   0   4       72.49       81.79      5.52 o
  17   0   4       39.17       40.17      2.69 o
  18   0   4       32.84       35.49      1.97 o
  19   0   4        4.50        4.09      1.09 o
  20   0   4      298.99      299.96      5.76 o
  21   0   4      412.96      392.62     10.75 o
  22   0   4       98.13      100.98      4.81 o
 -23   1   4       71.90       73.59      2.13 o
 -22   1   4      286.45      287.06      3.69 o
 -21   1   4       23.37       24.58      1.07 o
 -20   1   4        2.13        2.16      0.67 o
 -19   1   4        2.75        3.48      0.70 o
 -18   1   4       26.34       26.32      1.17 o
 -17   1   4       61.47       57.28      1.47 o
 -16   1   4      485.29      502.63      5.27 o
 -15   1   4        1.05        2.03      0.54 o
 -14   1   4       98.36      106.29      1.86 o
 -13   1   4        7.94        6.10      0.55 o
 -12   1   4      163.64      183.11      2.17 o
 -11   1   4      509.00      518.05      5.61 o
 -10   1   4       16.60       17.70      0.78 o
  -9   1   4      959.93     1020.36      8.27 o
  -8   1   4      313.91      309.24      3.06 o
  -7   1   4       19.03       14.19      0.96 o
  -6   1   4      276.30      301.23      3.24 o
  -5   1   4     2579.59     2733.25    103.61 o
  -4   1   4      829.06      782.93     35.35 o
  -3   1   4      606.66      727.83     10.40 o
  -2   1   4       96.76      109.09      1.89 o
  -1   1   4      128.40      143.70      2.11 o
   0   1   4     1779.96     1865.42     19.01 o
   1   1   4       97.21       95.02      1.96 o
   2   1   4      344.93      334.05      4.35 o
   3   1   4     3255.48     3686.26     37.33 o
   4   1   4       17.61       17.86      0.99 o
   5   1   4      777.77      854.84     18.54 o
   6   1   4       69.20       79.31      1.52 o
   7   1   4        8.64        7.00      0.68 o
   8   1   4      408.92      475.98      5.28 o
   9   1   4        0.66        2.36      0.47 o
  10   1   4       17.18       20.65      1.98 o
  11   1   4      184.19      196.10      2.78 o
  12   1   4        0.23        0.98      0.43 o
  13   1   4      207.84      211.36      3.24 o
  14   1   4        8.58       10.76      0.71 o
  15   1   4       32.44       30.23      1.50 o
  16   1   4        2.84        2.76      0.85 o
  17   1   4      245.13      244.32      4.95 o
  18   1   4       77.93       78.20      3.24 o
  19   1   4       46.81       50.27      1.95 o
  20   1   4      379.46      393.47      5.98 o
  21   1   4        1.22        2.02      0.95 o
  22   1   4        0.96        1.89      1.15 o
 -23   2   4        1.53        1.05      0.93 o
 -22   2   4        0.52        0.85      1.04 o
 -21   2   4       58.36       61.28      1.80 o
 -20   2   4       90.04       90.92      1.94 o
 -19   2   4       76.13       78.07      1.78 o
 -18   2   4      471.73      483.93      5.26 o
 -17   2   4        7.17        7.16      0.75 o
 -16   2   4       24.34       26.17      0.98 o
 -15   2   4      227.94      234.56      2.68 o
 -14   2   4      332.63      344.99      3.50 o
 -13   2   4      436.17      455.78      4.26 o
 -12   2   4       63.17       60.30      1.10 o
 -11   2   4      152.25      153.41      1.94 o
 -10   2   4       88.23       98.45      1.70 o
  -9   2   4      409.44      438.00      5.09 o
  -8   2   4        0.12        0.63      0.33 o
  -7   2   4      627.74      595.19      5.97 o
  -6   2   4      361.19      364.25      4.34 o
  -5   2   4      995.39     1091.33     11.51 o
  -4   2   4     2255.19     2541.16     29.58 o
  -3   2   4        0.17       -0.11      0.33 o
  -2   2   4       84.45       85.33      2.02 o
  -1   2   4     7910.52     8793.25    104.08 o
   0   2   4      583.65      600.54     10.40 o
   1   2   4      739.31      852.14      8.98 o
   2   2   4      571.51      564.27      6.34 o
   3   2   4        9.54       16.52      0.64 o
   4   2   4      734.93      726.18     10.12 o
   5   2   4      115.32      124.49      2.09 o
   6   2   4      107.12      104.84      1.92 o
   7   2   4        9.88        9.77      0.70 o
   8   2   4       75.38       70.31      1.35 o
   9   2   4      114.39      117.49      1.92 o
  10   2   4        6.95        3.06      0.68 o
  11   2   4        3.48        3.88      0.61 o
  12   2   4        0.84       -0.10      0.53 o
  13   2   4      483.22      466.09      6.59 o
  14   2   4       21.98       26.06      2.12 o
  15   2   4      697.16      697.90     11.00 o
  16   2   4      280.84      285.13      5.39 o
  17   2   4        1.16        0.85      0.80 o
  18   2   4        3.67        4.33      0.86 o
  19   2   4        0.03        1.62      1.09 o
  20   2   4       57.21       58.21      5.52 o
  21   2   4       13.26       15.76      1.69 o
  22   2   4        5.20        3.78      2.55 o
 -23   3   4       13.91       13.03      1.64 o
 -22   3   4       31.29       31.13      2.15 o
 -21   3   4        0.24       -0.06      1.12 o
 -20   3   4       53.07       52.78      2.12 o
 -19   3   4      123.11      117.08      3.23 o
 -18   3   4       37.07       40.26      1.46 o
 -17   3   4      483.87      494.56      5.40 o
 -16   3   4       23.24       24.88      1.13 o
 -15   3   4        0.07        0.11      0.49 o
 -14   3   4     1351.53     1341.44     12.06 o
 -13   3   4       13.73       17.47      0.83 o
 -12   3   4      222.18      247.55      2.88 o
 -11   3   4      259.02      248.27      2.84 o
 -10   3   4       78.52       78.02      1.36 o
  -9   3   4      119.04      129.88      1.87 o
  -8   3   4     1116.50     1197.25     10.51 o
  -7   3   4      119.84      113.55      1.80 o
  -6   3   4        6.09        4.14      0.69 o
  -5   3   4        0.70        0.72      0.37 o
  -4   3   4       67.44       78.62      1.75 o
  -3   3   4      820.26      855.11     19.80 o
  -2   3   4        0.95        0.74      0.47 o
  -1   3   4      429.85      404.10     27.01 o
   0   3   4      648.92      326.99      8.20 o
   1   3   4      200.08      231.53      4.59 o
   2   3   4      266.24      283.76      4.39 o
   3   3   4      880.02      933.74     10.28 o
   4   3   4      618.53      646.87      8.29 o
   5   3   4      335.22      387.28      6.59 o
   6   3   4      267.41      226.58      4.95 o
   7   3   4      114.14      123.14      3.18 o
   8   3   4        4.51        5.24      1.10 o
   9   3   4     1029.64     1018.97     11.02 o
  10   3   4      210.59      197.43      2.78 o
  11   3   4      453.65      459.05      6.76 o
  12   3   4      755.04      727.29      8.47 o
  13   3   4      108.55      111.51      2.74 o
  14   3   4        0.78        1.98      0.94 o
  15   3   4      127.56      123.61      4.53 o
  16   3   4       33.48       30.83      2.55 o
  17   3   4       58.03       50.07      3.11 o
  18   3   4        0.06        0.85      1.41 o
  19   3   4       38.23       40.17      3.11 o
  20   3   4       21.45       22.06      2.55 o
  21   3   4       31.05       28.77      2.09 o
 -22   4   4        7.59        6.48      1.54 o
 -21   4   4       76.53       72.55      4.37 o
 -20   4   4      155.86      144.90      3.17 o
 -19   4   4        2.59        1.61      1.24 o
 -18   4   4       10.19        8.36      1.21 o
 -17   4   4       17.79       16.68      2.28 o
 -16   4   4      125.58      124.29      2.78 o
 -15   4   4       13.23       11.56      1.17 o
 -14   4   4        4.61        4.05      0.95 o
 -13   4   4      369.07      378.52      5.39 o
 -12   4   4      231.36      242.98      3.40 o
 -11   4   4        5.24        4.89      0.94 o
 -10   4   4     3176.12     3183.28     33.65 o
  -9   4   4      128.76      137.87      2.56 o
  -8   4   4      118.08      122.73      2.36 o
  -7   4   4     1001.66      995.15     12.98 o
  -6   4   4      150.54      156.63      2.95 o
  -5   4   4       33.07       36.15      1.29 o
  -4   4   4      338.54      355.10      6.24 o
  -3   4   4      107.38      101.31      3.00 o
  -2   4   4        0.81        0.71      0.60 o
  -1   4   4      534.03      352.17      9.62 o
   0   4   4      292.31      314.66      6.19 o
   1   4   4      721.17      756.31     10.44 o
   2   4   4        1.80        5.88      0.75 o
   3   4   4       10.19       10.01      0.62 o
   4   4   4        0.49        1.52      0.43 o
   5   4   4     1219.40     1222.41     15.29 o
   6   4   4      395.89      397.43      5.64 o
   7   4   4     2058.04     2064.40     25.11 o
   8   4   4     1228.96     1232.96     15.75 o
   9   4   4       63.63       61.09      1.88 o
  10   4   4       21.23       23.09      1.32 o
  11   4   4       43.84       39.85      1.68 o
  12   4   4        6.08        4.72      0.85 o
  13   4   4       68.84       70.42      2.27 o
  14   4   4       18.98       18.87      1.65 o
  15   4   4        0.11       -0.25      0.85 o
  16   4   4        0.07       -0.57      1.13 o
  17   4   4        5.40        6.22      1.70 o
  18   4   4        8.81        9.05      1.98 o
  19   4   4       75.94       71.28      3.96 o
  20   4   4        0.02        0.85      1.70 o
  21   4   4        0.10       -0.85      1.70 o
 -21   5   4       76.67       75.39      3.43 o
 -20   5   4      199.04      188.15      4.54 o
 -19   5   4      133.12      138.10      3.73 o
 -18   5   4        4.43        1.13      1.29 o
 -17   5   4       11.44        9.97      1.63 o
 -16   5   4        3.57        2.55      1.06 o
 -15   5   4       39.74       34.06      1.71 o
 -14   5   4       13.54       11.96      1.21 o
 -13   5   4       51.97       56.09      1.89 o
 -12   5   4       33.30       33.85      1.55 o
 -11   5   4      154.62      160.94      3.04 o
 -10   5   4        5.65        3.35      1.02 o
  -9   5   4       74.86       73.64      1.92 o
  -8   5   4       40.43       39.07      1.90 o
  -7   5   4        6.54        9.50      1.49 o
  -6   5   4     5082.33     4989.68     75.71 o
  -5   5   4        2.34        4.24      1.20 o
  -4   5   4       57.59       51.79      2.40 o
  -3   5   4     1772.89     1705.32     30.97 o
  -2   5   4        9.14        6.89      1.27 o
   1   5   4      152.62       84.86      4.24 o
   2   5   4      188.95      184.18      3.73 o
   3   5   4       28.00       26.36      1.32 o
   4   5   4      847.16      848.07     11.89 o
   5   5   4        6.11        2.40      1.20 o
   6   5   4        4.78        4.81      1.98 o
   7   5   4      380.13      368.29     11.31 o
   8   5   4        9.87        8.77      2.26 o
   9   5   4       49.36       45.54      3.96 o
  10   5   4       95.46      102.13      3.03 o
  11   5   4      279.97      294.23      6.93 o
  12   5   4        7.30        6.62      2.12 o
  13   5   4       31.37       30.36      3.82 o
  14   5   4       36.35       39.06      2.35 o
  15   5   4        7.75        7.52      1.46 o
  16   5   4        6.00        6.13      1.41 o
  17   5   4        0.00        1.41      1.41 o
  18   5   4       56.08       61.10      3.68 o
  19   5   4       94.16      102.11      4.81 o
  20   5   4        6.98        6.51      1.98 o
 -20   6   4        3.84        1.30      1.69 o
 -19   6   4       18.52       17.99      1.88 o
 -18   6   4       12.59        6.65      1.51 o
 -17   6   4       40.30       42.95      2.41 o
 -16   6   4      186.18      196.73      4.43 o
 -15   6   4       40.38       45.39      2.03 o
 -14   6   4        9.29        7.08      1.17 o
 -13   6   4       75.95       74.06      2.86 o
 -12   6   4       14.26       13.12      1.57 o
 -11   6   4       10.83       11.61      1.52 o
 -10   6   4      154.33      151.33      3.73 o
  -9   6   4       32.80       36.36      1.98 o
  -8   6   4        0.46        2.14      1.08 o
  -7   6   4      402.94      401.08      9.48 o
  -6   6   4       36.82       37.83      2.49 o
  -5   6   4       53.86       59.12      2.90 o
  -4   6   4        0.00       -0.67      1.09 o
  -3   6   4      197.17      206.44      5.40 o
  -2   6   4     2212.69     2165.12     34.40 o
  -1   6   4      205.13      198.83      5.19 o
   0   6   4       17.42       15.10      3.11 o
   1   6   4      368.55      351.46      9.33 o
   2   6   4        0.10       -0.43      0.86 o
   3   6   4       34.03       32.74      1.78 o
   4   6   4        0.63        0.28      1.20 o
   5   6   4       58.76       61.43      3.20 o
   6   6   4       13.77       16.30      2.00 o
   7   6   4       52.32       42.71      3.96 o
   8   6   4       65.54       54.03      4.24 o
   9   6   4       37.40       38.75      4.24 o
  10   6   4       85.82       96.17      5.66 o
  11   6   4       36.14       34.51      3.96 o
  12   6   4        0.06        5.37      2.55 o
  13   6   4       14.08       13.58      3.11 o
  14   6   4      183.46      188.96      8.49 o
  15   6   4        3.85        1.45      1.24 o
  16   6   4        0.82        1.27      1.24 o
  17   6   4        0.91       -0.28      1.27 o
  18   6   4       17.24       20.37      2.55 o
 -18   7   4       24.30       20.86      2.72 o
 -17   7   4       44.76       45.90      5.52 o
 -16   7   4       12.32       13.05      3.54 o
 -15   7   4       54.44       60.71      3.53 o
 -14   7   4       87.29       83.11      3.23 o
 -13   7   4      113.47      129.08      3.77 o
 -12   7   4      194.86      216.35      4.92 o
 -11   7   4        2.12        2.55      1.29 o
 -10   7   4       28.86       29.55      2.02 o
  -9   7   4       71.48       78.86      3.01 o
  -8   7   4      129.81      136.15      3.56 o
  -7   7   4      203.72      198.34      7.92 o
  -6   7   4        1.64        1.56      1.40 o
  -5   7   4      195.01      202.65      5.70 o
  -4   7   4        0.00        0.00      1.20 o
  -3   7   4       31.88       27.98      2.40 o
  -2   7   4       34.57       35.54      2.60 o
  -1   7   4      782.48      764.92     14.00 o
   0   7   4       29.31       22.62      2.29 o
   1   7   4        0.18       -1.03      1.03 o
   2   7   4     1649.13     1626.85     21.71 o
   3   7   4        0.06       -0.71      1.40 o
   4   7   4      127.44      133.52      4.80 o
   5   7   4      378.21      358.66      8.50 o
   6   7   4        5.61        7.19      1.80 o
   7   7   4       26.47       24.77      2.60 o
   8   7   4       78.06       69.87      3.80 o
   9   7   4        1.75       -1.70      1.98 o
  10   7   4       86.64       99.29      6.22 o
  11   7   4      162.30      177.92      8.49 o
  12   7   4       48.80       49.78      5.09 o
  13   7   4        0.06        2.55      2.55 o
  14   7   4        4.05        4.81      2.83 o
  15   7   4       11.33       16.97      3.68 o
  16   7   4        0.97        0.28      2.83 o
  17   7   4       31.26       35.08      4.81 o
 -15   8   4       35.38       37.06      5.37 o
 -14   8   4       42.55       46.39      5.66 o
 -13   8   4       17.72       18.42      3.54 o
 -12   8   4      105.21      110.11      6.51 o
 -11   8   4        0.50        2.40      1.80 o
 -10   8   4        0.79        0.22      1.69 o
  -9   8   4       53.11       65.12      3.70 o
  -8   8   4      340.63      354.59      8.59 o
  -7   8   4       81.45       95.30      4.10 o
  -6   8   4       75.36       74.06      5.80 o
  -5   8   4       41.30       42.73      3.00 o
  -4   8   4      335.80      338.98      8.10 o
  -3   8   4        9.33       11.04      2.00 o
  -2   8   4       21.32       19.99      2.29 o
  -1   8   4       28.39       34.84      2.69 o
   0   8   4        0.03        0.47      1.14 o
   1   8   4       13.53       10.77      1.52 o
   2   8   4       20.33       26.59      3.96 o
   3   8   4      303.13      302.38     11.03 o
   4   8   4       88.32       84.25      4.10 o
   5   8   4       73.60       74.99      4.00 o
   6   8   4      420.74      397.20      9.60 o
   7   8   4       76.74       84.17      4.20 o
   8   8   4       62.78       66.82      4.00 o
   9   8   4      119.53      117.56      5.00 o
  10   8   4       50.33       48.28      3.80 o
  11   8   4       40.52       39.61      3.60 o
  12   8   4       70.80       65.83      7.92 o
  13   8   4      148.60      148.51      8.20 o
  14   8   4       33.95       39.60      5.09 o
  15   8   4        1.01        1.70      3.11 o
 -13   9   4       19.60       15.27      4.24 o
 -12   9   4      109.16      127.86      8.20 o
 -11   9   4        1.79        1.85      1.97 o
 -10   9   4        8.79        8.86      2.29 o
  -9   9   4       24.53       22.82      2.78 o
  -8   9   4      207.05      205.69      6.48 o
  -7   9   4       34.17       37.07      3.30 o
  -6   9   4       18.44       15.36      2.40 o
  -5   9   4      151.86      157.93      7.64 o
  -4   9   4      226.93      233.34      6.70 o
  -3   9   4      118.75      136.20      5.00 o
  -2   9   4       66.08       73.20      3.10 o
  -1   9   4        0.09       -0.90      1.19 o
   0   9   4       20.91       18.95      3.68 o
   1   9   4       54.73       50.35      4.81 o
   2   9   4        2.59        3.39      2.83 o
   3   9   4        1.03       -0.28      2.26 o
   4   9   4        0.11       -0.85      2.55 o
   5   9   4        3.93        3.43      2.12 o
   6   9   4        0.46       -1.43      1.89 o
   7   9   4       93.73      104.31      5.00 o
   8   9   4      150.06      142.53      5.70 o
   9   9   4       35.31       38.88      5.80 o
  10   9   4      228.23      219.23      7.30 o
  11   9   4       12.20       13.07      7.35 o
  12   9   4       46.82       44.41      5.66 o
  -9  10   4        6.22        2.99      2.09 o
  -8  10   4       50.35       60.94      3.90 o
  -7  10   4       14.92       13.47      2.40 o
  -6  10   4        8.46        8.94      2.17 o
  -5  10   4        3.23        4.84      2.40 o
  -4  10   4        0.28        0.65      1.52 o
  -3  10   4        0.01        2.52      1.52 o
  -2  10   4        4.28        8.49      3.11 o
  -1  10   4      174.26      182.17      8.77 o
   0  10   4      120.82      114.84      7.07 o
   1  10   4       66.25       68.17      5.66 o
   2  10   4      112.26      122.48      7.35 o
   3  10   4       58.49       55.16      5.37 o
   4  10   4        1.54        9.05      3.39 o
   5  10   4      109.43      118.52      7.64 o
   6  10   4        6.86       11.31      3.68 o
 -23   1   5       13.66       13.11      1.21 o
 -22   1   5      704.55      709.19      7.50 o
 -21   1   5       27.99       30.05      1.28 o
 -20   1   5      126.21      128.87      2.12 o
 -19   1   5       44.73       52.76      1.52 o
 -18   1   5      282.37      295.78      3.69 o
 -17   1   5      133.91      142.26      2.28 o
 -16   1   5       43.69       43.31      1.25 o
 -15   1   5      351.80      367.80      4.07 o
 -14   1   5       11.53       12.83      0.91 o
 -13   1   5      774.96      809.10      6.97 o
 -12   1   5      194.35      209.35      2.33 o
 -11   1   5       43.48       37.25      0.90 o
 -10   1   5      921.04      960.93      9.40 o
  -9   1   5      228.25      229.95      2.78 o
  -8   1   5      300.75      336.38      3.43 o
  -7   1   5      866.75      931.66     11.61 o
  -6   1   5        0.02        0.51      0.30 o
  -5   1   5     1838.31     2058.29     24.82 o
  -4   1   5      142.38      160.45      2.58 o
  -3   1   5      275.03      238.05     11.70 o
  -2   1   5     1019.95     1093.21     13.42 o
  -1   1   5      174.47      200.47      3.50 o
   0   1   5      575.17      573.55     33.49 o
   1   1   5       97.08      121.10      4.32 o
   2   1   5     1611.93     1688.67     33.61 o
   3   1   5     2406.56     2732.19     31.78 o
   4   1   5     1042.97     1115.76     22.97 o
   5   1   5        0.09        1.12      0.41 o
   6   1   5      441.96      434.30     17.45 o
   7   1   5      568.24      578.24      9.29 o
   8   1   5       18.39       12.36      2.40 o
   9   1   5        0.50        0.34      0.32 o
  10   1   5      379.39      384.70      5.43 o
  11   1   5     1047.68     1057.73     12.62 o
  12   1   5      277.18      297.76      4.46 o
  13   1   5       38.22       40.20      1.62 o
  14   1   5       67.18       68.36      1.95 o
  15   1   5        9.03        7.97      0.92 o
  16   1   5      438.30      455.27      6.53 o
  17   1   5      658.61      645.36      8.65 o
  18   1   5        7.24        8.84      1.08 o
  19   1   5      373.98      375.55      5.76 o
  20   1   5      104.29      104.36      4.14 o
  21   1   5        1.39        1.91      1.35 o
  22   1   5       14.19       13.58      2.55 o
 -23   2   5        7.83        5.54      1.03 o
 -22   2   5       35.74       38.92      2.00 o
 -21   2   5       16.45       13.51      1.20 o
 -20   2   5       12.19       11.02      0.94 o
 -19   2   5       92.19      102.51      2.05 o
 -18   2   5     1531.53     1574.69     14.33 o
 -17   2   5      294.21      305.55      3.70 o
 -16   2   5        0.73        0.98      0.55 o
 -15   2   5       58.83       60.89      1.30 o
 -14   2   5        7.84       11.01      0.67 o
 -13   2   5      149.04      169.69      2.06 o
 -12   2   5       24.42       32.41      0.90 o
 -11   2   5       28.35       32.81      0.85 o
 -10   2   5       40.80       44.16      2.00 o
  -9   2   5      389.56      391.64      4.71 o
  -8   2   5      164.09      203.29      2.51 o
  -7   2   5       23.28       28.88      0.87 o
  -6   2   5       27.39       26.68      0.95 o
  -5   2   5      400.30      433.35      4.89 o
  -4   2   5      567.13      592.42      8.63 o
  -3   2   5      220.41      272.33      3.33 o
  -2   2   5      721.52      758.20     14.50 o
  -1   2   5        9.32        8.08      0.65 o
   0   2   5      391.69      433.84      5.27 o
   1   2   5       27.22       28.42      0.75 o
   2   2   5      107.46      122.27      1.71 o
   3   2   5       38.28       38.43      1.06 o
   4   2   5       94.03       95.11      1.59 o
   5   2   5       25.79       20.75      0.94 o
   6   2   5       14.10       16.62      0.86 o
   7   2   5      149.42      161.44      2.75 o
   8   2   5        3.76        4.60      0.75 o
   9   2   5       44.14       39.58      1.41 o
  10   2   5       31.11       29.98      1.32 o
  11   2   5      403.33      394.36      5.62 o
  12   2   5      299.11      310.63      6.93 o
  13   2   5     1058.78     1049.92     16.83 o
  14   2   5      242.38      233.81      4.60 o
  15   2   5      123.86      120.25      3.20 o
  16   2   5      751.69      741.60      9.63 o
  17   2   5       11.54       10.23      1.03 o
  18   2   5        9.81        7.89      1.03 o
  19   2   5      182.93      180.79      4.50 o
  20   2   5        6.14        8.16      2.83 o
  21   2   5       97.67       93.92      3.30 o
 -22   3   5       15.10       14.97      1.52 o
 -21   3   5        8.13        4.84      1.21 o
 -20   3   5        5.86        6.37      1.05 o
 -19   3   5        0.11        0.27      0.99 o
 -18   3   5       91.94       96.08      2.02 o
 -17   3   5       28.24       28.70      1.09 o
 -16   3   5      225.89      227.74      2.70 o
 -15   3   5       32.38       32.31      1.16 o
 -14   3   5     2674.36     2721.83     23.46 o
 -13   3   5       55.87       59.93      1.37 o
 -12   3   5      101.31       97.55      1.64 o
 -11   3   5        3.63        3.11      0.49 o
 -10   3   5      108.02      100.56      1.53 o
  -9   3   5      238.49      250.29      2.79 o
  -8   3   5        6.57       13.89      0.91 o
  -7   3   5      292.26      261.19      4.33 o
  -6   3   5      364.96      419.44      5.14 o
  -5   3   5     2789.00     2849.20     93.29 o
  -4   3   5     1637.62     1876.76     22.18 o
  -3   3   5       67.30       59.43      2.12 o
  -2   3   5     1633.97     1734.99     19.43 o
  -1   3   5     1265.79     1351.09     14.16 o
   0   3   5      409.10      444.85      5.70 o
   1   3   5      208.50      262.40      3.23 o
   2   3   5      123.75      111.28      1.68 o
   3   3   5     2280.02     2545.43     23.58 o
   4   3   5       14.81        9.54      0.59 o
   5   3   5      102.45       90.54      1.61 o
   6   3   5      302.43      321.00      4.54 o
   7   3   5      146.25      148.16      2.47 o
   8   3   5      529.13      519.44      6.89 o
   9   3   5     2320.59     2253.99     26.74 o
  10   3   5       46.43       52.08      3.06 o
  11   3   5     1069.25     1066.28     13.36 o
  12   3   5      472.07      461.45      6.49 o
  13   3   5       13.13       11.76      1.76 o
  14   3   5       25.25       22.91      2.26 o
  15   3   5        0.33        0.85      1.13 o
  16   3   5       11.00        7.92      1.70 o
  17   3   5       42.21       48.65      3.11 o
  18   3   5        0.09       -1.13      1.13 o
  19   3   5       32.80       33.27      3.25 o
  20   3   5       15.02       16.77      2.26 o
  21   3   5       38.44       42.04      2.97 o
 -22   4   5      102.23      105.76      4.41 o
 -21   4   5      122.26      115.74      4.81 o
 -20   4   5        0.57        0.31      1.23 o
 -19   4   5       44.68       43.78      2.06 o
 -18   4   5       28.64       26.51      1.81 o
 -17   4   5       44.66       45.75      1.98 o
 -16   4   5       17.22       13.63      1.32 o
 -15   4   5       59.57       65.79      2.10 o
 -14   4   5       30.69       25.54      1.59 o
 -13   4   5        0.06       -0.46      0.77 o
 -12   4   5       40.56       31.50      1.52 o
 -11   4   5      240.26      229.41      3.76 o
 -10   4   5     3074.54     2991.24     31.75 o
  -9   4   5      922.76      948.52     11.01 o
  -8   4   5        1.09        3.81      0.82 o
  -7   4   5        2.40        1.49      0.65 o
  -6   4   5      177.55      194.15      3.54 o
  -5   4   5       23.88       18.21      2.03 o
  -4   4   5       43.47       42.91      1.62 o
  -3   4   5      124.87      112.92      2.72 o
  -2   4   5       19.17       23.95      1.36 o
  -1   4   5       69.25       66.81      1.70 o
   0   4   5      301.44      333.91      4.94 o
   1   4   5      237.79      221.41      4.72 o
   2   4   5        0.62        0.78      0.45 o
   3   4   5     1232.63     1272.22     16.25 o
   4   4   5      821.18      783.92     10.47 o
   5   4   5     1716.45     1607.87     20.22 o
   6   4   5      226.21      199.37      3.72 o
   7   4   5      175.41      124.51      3.24 o
   8   4   5      813.69      768.97     12.68 o
   9   4   5       82.08       85.54      2.77 o
  10   4   5       15.20       18.62      1.46 o
  11   4   5      107.93      103.08      3.19 o
  12   4   5        3.25        5.18      1.56 o
  13   4   5      160.18      155.99      6.51 o
  14   4   5      116.30      114.89      4.81 o
  15   4   5       29.53       33.66      2.83 o
  16   4   5        7.49        9.62      1.70 o
  17   4   5       22.02       25.46      2.55 o
  18   4   5      163.07      156.43      5.94 o
  19   4   5       90.29       93.35      4.53 o
  20   4   5       19.00       17.54      2.55 o
 -21   5   5       37.01       39.73      2.55 o
 -20   5   5        0.13        0.02      1.37 o
 -19   5   5       73.25       74.52      3.10 o
 -18   5   5       88.57       88.53      2.69 o
 -17   5   5       93.78       95.65      2.67 o
 -16   5   5       76.80       75.74      2.72 o
 -15   5   5       33.97       32.76      1.77 o
 -14   5   5        0.44        1.58      0.95 o
 -13   5   5       37.13       38.58      1.69 o
 -12   5   5        5.33        6.53      1.00 o
 -11   5   5       15.37       11.96      1.76 o
 -10   5   5      244.75      250.31      4.00 o
  -9   5   5      279.29      298.99      4.46 o
  -8   5   5      195.31      185.96      4.10 o
  -7   5   5       69.96       60.10      2.77 o
  -6   5   5     3809.70     3701.10     44.89 o
  -5   5   5       71.76       71.27      2.06 o
  -4   5   5      289.21      277.83      6.20 o
  -3   5   5       38.38       29.36      2.55 o
  -2   5   5      100.42      102.87      3.30 o
  -1   5   5        6.17        8.04      1.29 o
   0   5   5      620.54      614.52     11.09 o
   1   5   5     3146.59     3148.54     48.30 o
   2   5   5       63.35       62.02      2.65 o
   3   5   5     2030.17     2006.94     25.84 o
   4   5   5        1.42       -0.72      1.09 o
   5   5   5      147.15      152.82      3.85 o
   6   5   5       29.75       33.62      1.65 o
   7   5   5       27.27       23.84      1.47 o
   8   5   5       42.61       38.21      2.40 o
   9   5   5       24.31       17.90      1.46 o
  10   5   5      133.69      133.81      3.66 o
  11   5   5      142.69      154.52      4.13 o
  12   5   5        2.25        0.77      0.98 o
  13   5   5       95.25      104.89      3.54 o
  14   5   5       98.32      111.38      3.66 o
  15   5   5       20.85       19.52      2.26 o
  16   5   5       13.66       16.69      2.26 o
  17   5   5        2.50        1.13      1.41 o
  18   5   5       41.06       45.26      3.39 o
  19   5   5       13.03       11.88      2.26 o
 -19   6   5       56.65       60.81      3.07 o
 -18   6   5       18.10       14.28      1.74 o
 -17   6   5      329.31      346.03      6.17 o
 -16   6   5        0.81        0.39      1.12 o
 -15   6   5      233.57      237.36      4.33 o
 -14   6   5      224.77      235.58      4.21 o
 -13   6   5        0.66       -0.01      0.97 o
 -12   6   5       20.46       20.54      1.71 o
 -11   6   5      249.36      256.34      5.25 o
 -10   6   5        0.98        1.70      1.14 o
  -9   6   5       48.66       51.48      2.34 o
  -8   6   5       68.43       65.55      3.18 o
  -7   6   5        2.93        2.00      1.29 o
  -6   6   5        3.68        5.09      1.40 o
  -5   6   5      581.97      574.62     19.94 o
  -4   6   5      932.22      895.85     15.90 o
  -3   6   5     1929.49     1886.02     30.40 o
  -2   6   5     4337.37     4254.85     65.20 o
  -1   6   5     1521.50     1510.34     24.80 o
   0   6   5      365.05      367.22     10.18 o
   1   6   5       14.24       16.73      1.77 o
   2   6   5       39.79       41.21      2.49 o
   3   6   5      930.30      923.23     16.55 o
   4   6   5      146.65      142.96      4.60 o
   5   6   5      227.14      232.67      6.00 o
   6   6   5      282.92      281.71      6.90 o
   7   6   5       87.50       98.99      4.00 o
   8   6   5      377.42      391.07      8.80 o
   9   6   5      166.65      175.39      5.40 o
  10   6   5       38.39       41.86      4.24 o
  11   6   5       40.71       44.13      4.53 o
  12   6   5       81.73       92.05      3.39 o
  13   6   5       36.43       36.96      2.51 o
  14   6   5       84.07       99.86      3.66 o
  15   6   5      390.23      399.38      8.43 o
  16   6   5      128.67      134.93      5.37 o
  17   6   5       16.88       16.41      2.55 o
  18   6   5        3.57        6.22      1.98 o
 -18   7   5        1.02       -1.06      1.70 o
 -17   7   5        7.05        3.10      1.45 o
 -16   7   5       41.52       43.77      2.44 o
 -15   7   5        0.76        2.37      1.52 o
 -14   7   5       17.86       19.27      2.81 o
 -13   7   5      171.35      182.20      4.59 o
 -12   7   5       66.23       69.70      2.90 o
 -11   7   5      320.35      334.23      6.51 o
 -10   7   5       51.59       53.92      2.60 o
  -9   7   5        1.93        2.26      1.31 o
  -8   7   5       70.58       68.82      2.77 o
  -7   7   5      137.56      142.74      4.79 o
  -6   7   5      206.48      205.00      5.79 o
  -5   7   5      240.14      240.96     10.04 o
  -4   7   5       20.69       21.58      2.55 o
  -3   7   5        9.82        7.01      1.69 o
  -2   7   5       20.78       19.94      2.17 o
  -1   7   5        7.99        2.56      1.49 o
   0   7   5      468.47      441.75      9.29 o
   1   7   5      138.50      139.17      6.79 o
   2   7   5      723.33      745.64     20.08 o
   3   7   5      211.26      230.25      9.05 o
   4   7   5        2.63        2.55      1.60 o
   5   7   5      123.92      140.78      6.93 o
   6   7   5      268.96      278.21      7.20 o
   7   7   5      101.84      113.59      4.60 o
   8   7   5      138.87      150.49      5.20 o
   9   7   5        7.99        8.46      2.09 o
  10   7   5       61.15       63.18      3.80 o
  11   7   5       71.18       80.68      4.20 o
  12   7   5       25.34       21.35      2.69 o
  13   7   5       16.29       15.56      3.68 o
  14   7   5        0.50       -1.70      2.26 o
  15   7   5        0.23       -1.13      2.55 o
  16   7   5       17.58       20.11      2.14 o
 -15   8   5       92.04      100.98      7.35 o
 -14   8   5       44.04       38.13      3.08 o
 -13   8   5        0.05        0.24      1.45 o
 -12   8   5       20.13       13.89      1.87 o
 -11   8   5      373.71      394.59      7.48 o
 -10   8   5       62.10       62.84      2.90 o
  -9   8   5      811.19      848.86     12.93 o
  -8   8   5       16.68       17.76      2.01 o
  -7   8   5      373.63      379.47     11.03 o
  -6   8   5       69.29       82.15      3.90 o
  -5   8   5      366.62      371.01      8.70 o
  -4   8   5        3.91        4.10      1.60 o
  -3   8   5       20.94       20.53      2.40 o
  -2   8   5       27.88       27.41      2.69 o
  -1   8   5        1.80        0.58      1.49 o
   0   8   5        9.14        7.07      2.55 o
   1   8   5       65.20       65.06      5.09 o
   2   8   5      192.42      192.92      8.49 o
   3   8   5      205.30      203.66      8.77 o
   4   8   5      363.24      384.70     13.01 o
   5   8   5        3.79        2.55      2.00 o
   6   8   5     1180.97     1242.53     22.40 o
   7   8   5        0.58        3.25      2.00 o
   8   8   5      137.48      141.44      8.06 o
   9   8   5        1.39        0.71      1.80 o
  10   8   5      187.39      188.24      6.40 o
  11   8   5      108.24      121.77      5.20 o
  12   8   5       43.30       53.06      4.00 o
  13   8   5        7.24        7.94      2.97 o
  14   8   5        9.26       11.90      2.69 o
 -12   9   5        0.01        1.95      2.09 o
 -11   9   5      196.84      214.05      6.88 o
 -10   9   5       30.25       29.68      3.10 o
  -9   9   5      284.00      287.11      7.88 o
  -8   9   5        5.21        3.54      2.00 o
  -7   9   5       67.88       70.63      4.00 o
  -6   9   5       24.87       26.26      2.80 o
  -5   9   5      271.95      283.25      9.33 o
  -4   9   5        4.46        4.23      1.89 o
  -3   9   5        6.59        7.07      2.00 o
  -2   9   5       14.54       12.16      3.39 o
  -1   9   5        8.13        4.81      2.83 o
   0   9   5        0.29       -2.26      2.55 o
   1   9   5       39.84       41.86      4.81 o
   2   9   5       87.63       96.17      6.22 o
   3   9   5       65.65       65.91      5.66 o
   4   9   5       70.55       63.08      5.37 o
   5   9   5        4.47        3.39      3.11 o
   6   9   5      296.37      304.36     12.16 o
   7   9   5      140.92      142.85      5.80 o
   8   9   5      169.71      165.73      9.62 o
   9   9   5       43.32       45.56      4.00 o
  10   9   5      347.81      352.98      9.60 o
  11   9   5       86.11       91.29      4.95 o
  -8  10   5        1.86        6.43      2.09 o
  -7  10   5        5.42        4.70      2.09 o
  -6  10   5       33.96       36.32      3.40 o
  -5  10   5       54.64       58.72      6.08 o
  -4  10   5        8.23        5.66      2.83 o
  -3  10   5       12.35       14.71      3.68 o
  -2  10   5       32.56       35.08      4.81 o
  -1  10   5       44.05       44.41      5.09 o
   0  10   5      122.06      127.57      7.64 o
   1  10   5       93.10       92.50      6.51 o
   2  10   5       25.37       32.81      4.81 o
   3  10   5        0.61        0.00      2.83 o
   4  10   5       21.15       14.43      3.96 o
   5  10   5      140.47      144.54      8.20 o
 -23   0   6       40.54       44.86      2.40 o
 -22   0   6      169.24      178.04      4.24 o
 -21   0   6       73.53       81.87      2.77 o
 -20   0   6        2.60        3.65      1.34 o
 -19   0   6      137.60      132.41      3.32 o
 -18   0   6       78.96       78.44      2.49 o
 -17   0   6        0.28        0.52      0.85 o
 -16   0   6      148.87      155.09      2.68 o
 -15   0   6      165.34      172.48      2.76 o
 -14   0   6       33.94       37.70      1.66 o
 -13   0   6       54.87       58.09      1.98 o
 -12   0   6     1930.67     2038.71     25.03 o
 -11   0   6      259.24      292.58      4.57 o
 -10   0   6       10.12        9.98      1.27 o
  -9   0   6     3370.74     3785.14     54.13 o
  -8   0   6       91.86       90.65      2.04 o
  -7   0   6       16.35       23.21      1.13 o
  -6   0   6      721.24      760.79      9.36 o
  -5   0   6      465.00      527.14      6.65 o
  -4   0   6     1364.33     1403.38     16.54 o
  -3   0   6      344.83      418.94      5.33 o
  -2   0   6      508.21      564.20     14.85 o
   0   0   6        2.83        0.00      0.40 o
   1   0   6     2750.51     2879.72     33.30 o
   2   0   6      790.15      744.58      8.97 o
   3   0   6        7.97       11.24      0.58 o
   4   0   6      113.27      164.09      2.44 o
   5   0   6      677.65      791.76      9.62 o
   6   0   6     2026.81     2169.15     32.25 o
   7   0   6     2736.02     2882.93     41.30 o
   8   0   6     1368.15     1495.17     21.40 o
   9   0   6        6.57        8.39      0.99 o
  10   0   6      443.94      474.09      7.68 o
  11   0   6      733.55      792.53     12.09 o
  12   0   6        0.82        1.38      0.73 o
  13   0   6       66.73       63.76      2.40 o
  14   0   6      186.05      187.44      3.87 o
  15   0   6        2.41       -0.11      0.73 o
  16   0   6       33.73       32.01      1.83 o
  17   0   6      224.37      238.46      7.35 o
  18   0   6      109.44      108.90      5.09 o
  19   0   6       20.34       17.54      2.55 o
  20   0   6      441.87      451.17     11.88 o
  21   0   6      791.43      753.56     17.82 o
 -23   1   6      146.78      152.29      2.81 o
 -22   1   6      223.64      233.99      3.49 o
 -21   1   6       54.89       54.47      1.73 o
 -20   1   6        1.01        0.52      0.64 o
 -19   1   6        4.05        4.28      0.75 o
 -18   1   6       22.72       21.74      1.13 o
 -17   1   6        0.83        1.08      0.62 o
 -16   1   6      166.09      168.48      2.46 o
 -15   1   6        2.39        2.51      0.57 o
 -14   1   6       38.18       41.41      1.22 o
 -13   1   6      268.54      293.81      3.07 o
 -12   1   6        5.21        7.98      0.53 o
 -11   1   6      181.08      192.33      2.16 o
 -10   1   6       54.92       55.18      1.88 o
  -9   1   6        5.83        5.35      0.45 o
  -8   1   6     1650.68     1722.72     15.87 o
  -7   1   6       12.13        9.81      0.45 o
  -6   1   6        4.03        3.44      1.12 o
  -5   1   6     2553.50     2806.80     42.58 o
  -4   1   6       51.19       53.33      1.59 o
  -3   1   6      911.97      978.35     10.40 o
  -2   1   6      370.02      373.74      4.93 o
  -1   1   6      292.98      332.94      3.88 o
   0   1   6      725.45      790.81      8.46 o
   1   1   6      430.20      488.29      6.15 o
   2   1   6      325.77      391.38      5.01 o
   3   1   6     1497.22     1699.69     32.67 o
   4   1   6      579.48      625.57      9.40 o
   5   1   6      143.05      143.95      4.06 o
   6   1   6     1294.71     1279.76     18.40 o
   7   1   6      139.59      157.74      2.66 o
   8   1   6        3.81        8.97      0.57 o
   9   1   6      149.37      161.10      3.50 o
  10   1   6        2.41        1.73      0.58 o
  11   1   6      152.49      148.30      2.72 o
  12   1   6      228.34      227.71      3.70 o
  13   1   6       44.71       46.21      1.66 o
  14   1   6        1.04        0.97      0.70 o
  15   1   6       99.64      101.27      2.49 o
  16   1   6      121.59      119.39      2.93 o
  17   1   6      353.81      354.53      5.49 o
  18   1   6        0.69        2.09      0.95 o
  19   1   6      201.05      199.73      3.85 o
  20   1   6        2.88        3.42      0.95 o
  21   1   6      193.85      190.78     14.57 o
 -23   2   6       37.65       37.97      1.76 o
 -22   2   6       17.86       16.93      1.34 o
 -21   2   6        0.61        0.80      0.78 o
 -20   2   6      212.22      215.05      3.17 o
 -19   2   6       89.40       96.21      2.02 o
 -18   2   6      637.94      663.14      6.84 o
 -17   2   6        0.54        1.12      0.65 o
 -16   2   6      164.45      173.26      2.29 o
 -15   2   6       13.67       14.98      0.78 o
 -14   2   6      207.76      213.62      2.51 o
 -13   2   6       67.54       63.73      1.25 o
 -12   2   6       14.07       11.66      0.63 o
 -11   2   6      244.50      249.05      2.65 o
 -10   2   6       65.74       61.72      1.18 o
  -9   2   6        7.04       12.89      1.56 o
  -7   2   6     1108.06     1123.45     14.00 o
  -6   2   6        1.51        1.61      0.35 o
  -5   2   6        8.07       10.04      0.73 o
  -4   2   6     1883.65     2105.41     25.57 o
  -3   2   6      132.91      135.12      2.95 o
  -2   2   6      872.96     1032.95     12.93 o
  -1   2   6     5334.78     6140.47    117.11 o
   0   2   6     1034.19     1205.33     14.89 o
   1   2   6        5.94        6.28      1.06 o
   2   2   6     1630.38     1753.07     18.13 o
   3   2   6      523.70      584.21      7.43 o
   4   2   6       33.79       33.79      1.12 o
   5   2   6       71.79       80.81      2.76 o
   6   2   6      848.03      774.61     11.76 o
   7   2   6        7.19        5.96      0.56 o
   8   2   6       17.81       18.05      0.91 o
   9   2   6       92.56       88.72      2.05 o
  10   2   6      136.77      135.37      2.64 o
  11   2   6       17.71       15.32      1.20 o
  12   2   6       94.08       82.89      3.54 o
  13   2   6     1056.77     1021.06     16.55 o
  14   2   6      133.35      131.46      3.40 o
  15   2   6      718.96      724.51      9.47 o
  16   2   6       23.53       28.28      3.07 o
  17   2   6       35.85       34.52      1.78 o
  18   2   6       57.32       57.06      2.25 o
  19   2   6        4.95        5.09      1.36 o
  20   2   6        3.52        1.98      1.29 o
  21   2   6        0.01        0.21      1.15 o
 -22   3   6        1.33        0.54      1.06 o
 -21   3   6       32.17       27.56      1.60 o
 -20   3   6      238.45      244.04      5.51 o
 -19   3   6       91.05       92.84      2.40 o
 -18   3   6        1.28        1.59      0.77 o
 -17   3   6        5.84        4.01      0.66 o
 -16   3   6       47.76       43.43      1.33 o
 -15   3   6      515.84      529.61      5.52 o
 -14   3   6     1221.52     1230.56     11.25 o
 -13   3   6       88.82       89.63      1.65 o
 -12   3   6       28.42       30.78      1.06 o
 -11   3   6      199.99      195.38      2.48 o
 -10   3   6       53.43       51.50      1.13 o
  -9   3   6      123.29      120.47      1.86 o
  -8   3   6      170.88      203.92      2.56 o
  -7   3   6      289.03      342.91      4.15 o
  -6   3   6       65.73       39.04      1.70 o
  -5   3   6      372.84      392.95      5.33 o
  -4   3   6       32.60       37.05      1.39 o
  -3   3   6      133.21      145.20      2.20 o
  -2   3   6      991.23     1078.47     11.54 o
  -1   3   6       35.41       37.86      1.03 o
   0   3   6      313.63      324.10      8.35 o
   1   3   6       50.52       47.84      1.08 o
   2   3   6      329.62      311.34      4.49 o
   3   3   6      598.73      671.16      8.54 o
   4   3   6       85.88       92.55      1.85 o
   5   3   6       64.05       73.41      1.53 o
   6   3   6        4.15        2.52      0.51 o
   7   3   6       32.93       30.84      1.16 o
   8   3   6       16.53       16.25      1.02 o
   9   3   6     2418.98     2371.57     28.11 o
  10   3   6       69.77       68.04      1.97 o
  11   3   6      613.78      587.40      7.97 o
  12   3   6        9.61        6.41      1.56 o
  13   3   6       10.26        8.97      0.94 o
  14   3   6      439.27      433.35     10.75 o
  15   3   6      359.59      357.54      9.62 o
  16   3   6       25.91       28.57      2.83 o
  17   3   6       22.44       20.08      2.26 o
  18   3   6       86.92       87.34      3.18 o
  19   3   6        4.21        5.48      1.41 o
  20   3   6       89.29       88.32      3.30 o
 -21   4   6        2.28        1.01      1.23 o
 -20   4   6        5.53        4.72      1.30 o
 -19   4   6        8.43        5.01      1.23 o
 -18   4   6        8.26        6.33      1.17 o
 -17   4   6        3.27        0.96      1.04 o
 -16   4   6       77.21       75.87      2.59 o
 -15   4   6      162.99      153.11      3.19 o
 -14   4   6       15.55       15.35      1.23 o
 -13   4   6        9.19        7.40      1.24 o
 -12   4   6      237.23      248.80      4.06 o
 -11   4   6      791.19      833.13     10.05 o
 -10   4   6     2594.52     2656.08     37.11 o
  -9   4   6        1.01        2.65      0.85 o
  -8   4   6      370.46      383.90      6.03 o
  -7   4   6        9.12        7.52      1.23 o
  -6   4   6      866.45      868.09     11.53 o
  -5   4   6      535.65      545.37     17.25 o
  -4   4   6        2.30        1.68      0.53 o
  -3   4   6      140.82      165.61     10.04 o
  -2   4   6      429.64      441.87      6.36 o
  -1   4   6       10.06       11.97      1.58 o
   0   4   6      406.13      405.93      5.89 o
   1   4   6      161.24      187.55      3.27 o
   2   4   6        0.65        1.08      0.88 o
   3   4   6        9.14        7.33      1.41 o
   4   4   6      104.95       98.60      5.37 o
   5   4   6     3548.80     3482.75     55.29 o
   6   4   6       10.38       12.60      1.08 o
   7   4   6     2542.84     2550.71     31.47 o
   8   4   6        8.72       12.47      1.08 o
   9   4   6       29.86       33.86      1.65 o
  10   4   6      124.01      123.06      3.39 o
  11   4   6      335.12      331.61      6.59 o
  12   4   6       45.31       41.37      3.82 o
  13   4   6       46.19       45.26      2.83 o
  14   4   6        0.01       -0.28      1.13 o
  15   4   6       78.67       81.47      3.96 o
  16   4   6       71.79       72.70      3.96 o
  17   4   6       70.61       66.47      3.96 o
  18   4   6       21.89       17.25      2.55 o
  19   4   6      147.89      155.29      5.94 o
  20   4   6        8.69       13.01      2.55 o
 -20   5   6        0.40       -0.90      1.33 o
 -19   5   6        5.12        3.89      1.29 o
 -18   5   6        0.23       -1.04      1.04 o
 -17   5   6        6.62        4.90      1.27 o
 -16   5   6       38.33       39.11      2.55 o
 -15   5   6        8.17        4.70      1.22 o
 -14   5   6      153.40      151.89      3.19 o
 -13   5   6       27.10       27.68      1.60 o
 -12   5   6      312.65      307.63      4.83 o
 -11   5   6       27.71       28.57      1.57 o
 -10   5   6      117.12      116.51      2.58 o
  -9   5   6       66.65       70.53      2.23 o
  -8   5   6       49.05       47.68      1.91 o
  -7   5   6      801.91      804.11     11.08 o
  -6   5   6      924.69      866.14     11.74 o
  -5   5   6      178.16      182.07      4.82 o
  -4   5   6       38.16       37.04      1.61 o
  -3   5   6       32.88       28.18      1.54 o
  -2   5   6       47.65       37.49      2.63 o
  -1   5   6      468.34      445.33      6.57 o
   0   5   6       16.82       11.48      2.31 o
   1   5   6     3045.01     2882.09     35.07 o
   2   5   6       72.78       75.26      2.56 o
   3   5   6     1279.61     1203.65     18.85 o
   4   5   6      305.30      302.01      6.51 o
   5   5   6       81.26       90.34      2.44 o
   6   5   6      124.30      111.02      2.78 o
   7   5   6      330.07      324.42      5.45 o
   8   5   6      225.92      216.71      4.24 o
   9   5   6       74.02       76.05      2.44 o
  10   5   6       93.43       91.56      3.38 o
  11   5   6       41.00       42.41      2.55 o
  12   5   6      222.29      224.14      5.37 o
  13   5   6       32.37       34.70      2.30 o
  14   5   6       70.23       65.91      3.68 o
  15   5   6      181.91      175.66      6.22 o
  16   5   6       50.83       50.35      3.39 o
  17   5   6        0.68        2.26      1.70 o
  18   5   6      268.27      273.53      8.49 o
 -19   6   6       24.19       20.95      2.07 o
 -18   6   6        5.09        3.26      1.31 o
 -17   6   6       17.49       16.68      1.64 o
 -16   6   6       50.80       47.22      2.20 o
 -15   6   6        8.69        8.17      1.35 o
 -14   6   6       19.67       18.16      1.48 o
 -13   6   6      119.19      121.61      2.98 o
 -12   6   6        0.41        0.41      1.00 o
 -11   6   6        0.00       -0.86      0.86 o
 -10   6   6        0.68        1.17      0.90 o
  -9   6   6       14.86       15.25      1.41 o
  -8   6   6        0.72       -0.02      2.12 o
  -7   6   6       20.90       22.52      2.20 o
  -6   6   6        3.12        3.54      1.40 o
  -5   6   6        8.05        7.24      1.60 o
  -4   6   6       40.75       45.66      4.24 o
  -3   6   6      942.69      926.56     16.30 o
  -2   6   6      659.41      657.34     12.30 o
  -1   6   6      320.77      335.01      7.39 o
   0   6   6        0.04       -1.09      1.09 o
   1   6   6       21.70       22.35      3.11 o
   2   6   6      266.74      254.30      9.05 o
   3   6   6       29.43       28.29      3.39 o
   4   6   6      181.17      179.62      7.35 o
   5   6   6       54.63       52.24      3.10 o
   6   6   6      125.45      120.44      4.30 o
   7   6   6        0.15       -0.42      1.40 o
   8   6   6       31.26       29.81      2.69 o
   9   6   6       40.21       44.54      2.09 o
  10   6   6       75.82       84.85      3.00 o
  11   6   6       91.68       97.00      3.47 o
  12   6   6        9.13        9.52      1.44 o
  13   6   6        8.10        6.47      1.29 o
  14   6   6      239.11      240.04      5.12 o
  15   6   6        0.11       -1.41      1.41 o
  16   6   6        0.51        1.13      1.70 o
  17   6   6       21.34       21.22      2.55 o
 -17   7   6        9.99        7.56      1.46 o
 -16   7   6       83.40       83.94      2.75 o
 -15   7   6      113.29      107.77      3.39 o
 -14   7   6       14.03       10.90      1.96 o
 -13   7   6       82.70       89.26      3.36 o
 -12   7   6        9.21        8.47      1.74 o
 -11   7   6        3.12        2.21      1.81 o
 -10   7   6       18.87       20.34      2.06 o
  -9   7   6       46.62       52.72      2.64 o
  -8   7   6       21.13       24.32      2.60 o
  -7   7   6     1693.29     1704.80     28.50 o
  -6   7   6        0.03        1.96      1.49 o
  -5   7   6      282.54      301.63      7.30 o
  -4   7   6       79.60       78.78      3.60 o
  -3   7   6        8.58       11.64      1.89 o
  -2   7   6      168.76      168.02      4.99 o
  -1   7   6      475.04      457.35      9.49 o
   0   7   6      259.69      263.35      9.62 o
   1   7   6       12.91       11.88      2.83 o
   2   7   6     1063.75     1048.87     26.59 o
   3   7   6      132.74      147.37      7.07 o
   4   7   6       15.28       14.43      3.11 o
   5   7   6      175.47      198.01      8.49 o
   6   7   6        2.80        4.18      1.84 o
   7   7   6        0.24       -0.57      1.60 o
   8   7   6        6.47        3.96      1.80 o
   9   7   6       26.37       27.58      3.11 o
  10   7   6      293.01      312.84      8.10 o
  11   7   6       26.70       36.32      3.20 o
  12   7   6      296.25      307.10      8.20 o
  13   7   6       27.31       27.92      3.00 o
  14   7   6        0.21        0.42      1.37 o
  15   7   6       71.34       65.63      3.96 o
 -15   8   6        1.93        1.00      2.09 o
 -14   8   6        1.50       -0.55      1.56 o
 -13   8   6        0.37        3.02      1.62 o
 -12   8   6      163.27      165.52      5.88 o
 -11   8   6      330.35      330.06      6.77 o
 -10   8   6       25.25       24.70      2.25 o
  -9   8   6       52.90       52.33      2.77 o
  -8   8   6      106.12      105.22      3.63 o
  -7   8   6       39.33       41.12      3.30 o
  -6   8   6        1.17       -0.11      1.49 o
  -5   8   6      123.94      119.40      5.94 o
  -4   8   6       11.90       11.65      2.97 o
  -3   8   6      144.81      152.50     14.00 o
  -2   8   6      164.57      164.06      7.64 o
  -1   8   6       46.79       45.82      4.53 o
   0   8   6       60.36       68.45      5.09 o
   1   8   6      344.91      342.55     11.88 o
   2   8   6        0.08       -2.26      2.26 o
   3   8   6      222.31      242.70      9.90 o
   4   8   6        5.32        4.24      2.55 o
   5   8   6        0.00        0.28      2.55 o
   6   8   6        9.86       17.82      3.68 o
   7   8   6      250.29      282.24     14.28 o
   8   8   6       97.94      108.66      5.94 o
   9   8   6        4.24        6.07      2.09 o
  10   8   6       22.34       22.74      2.90 o
  11   8   6       17.94       22.78      3.00 o
  12   8   6       11.99        8.21      3.82 o
  13   8   6       11.29        8.91      2.60 o
 -12   9   6       28.26       26.41      3.18 o
 -11   9   6        9.17        5.57      2.29 o
 -10   9   6       13.88       10.71      2.38 o
  -9   9   6       94.33       90.90      4.50 o
  -8   9   6        7.76        4.50      3.11 o
  -7   9   6        0.93        1.08      1.69 o
  -6   9   6       43.65       43.50      3.40 o
  -5   9   6       53.22       52.34      3.50 o
  -4   9   6       55.29       59.40      5.09 o
  -3   9   6      152.86      162.93      7.92 o
  -2   9   6      106.40      101.55      6.22 o
  -1   9   6       25.75       27.16      4.24 o
   0   9   6       58.00       59.12      5.09 o
   1   9   6      111.89      109.19      6.79 o
   2   9   6      100.68      104.94      6.51 o
   3   9   6      124.38      139.74      7.64 o
   4   9   6       51.22       57.42      5.37 o
   5   9   6        2.64        0.57      2.83 o
   6   9   6       14.98       14.99      3.68 o
   7   9   6      223.54      224.88     10.18 o
   8   9   6       82.94       72.98      6.22 o
   9   9   6        0.37        1.70      3.11 o
  10   9   6        2.87        2.55      4.81 o
  -7  10   6      229.42      234.19      7.19 o
  -6  10   6       47.22       53.74      5.09 o
  -5  10   6        0.00        3.68      2.83 o
  -4  10   6       65.61       67.89      5.66 o
  -3  10   6        3.33        3.11      2.83 o
  -2  10   6       76.47       86.84      6.22 o
  -1  10   6       52.76       52.90      5.37 o
   0  10   6       31.74       40.17      5.09 o
   1  10   6       17.34       18.10      3.96 o
   2  10   6      104.25      115.69      7.35 o
   3  10   6       38.40       35.64      5.09 o
 -23   1   7       55.04       56.04      1.84 o
 -22   1   7      124.70      117.64      2.43 o
 -21   1   7       55.01       52.40      1.71 o
 -20   1   7       51.08       48.47      1.57 o
 -19   1   7       25.09       24.21      1.03 o
 -18   1   7       93.46       98.59      1.98 o
 -17   1   7        0.26       -0.34      0.62 o
 -16   1   7      160.91      167.43      2.48 o
 -15   1   7       36.30       41.51      1.27 o
 -14   1   7        0.26        0.03      0.54 o
 -13   1   7      297.22      326.23      3.73 o
 -12   1   7       44.95       48.07      1.11 o
 -11   1   7        0.70        0.97      0.43 o
 -10   1   7        0.02        1.88      0.62 o
  -9   1   7       24.17       26.57      0.95 o
  -8   1   7       18.49       27.34      0.81 o
  -7   1   7        0.19        1.47      0.37 o
  -6   1   7       20.96       22.99      1.17 o
  -5   1   7      945.62      975.34     12.00 o
  -4   1   7       12.38       11.29      0.64 o
  -3   1   7      131.50      131.78      1.99 o
  -2   1   7       15.97       16.25      1.39 o
  -1   1   7      894.95      862.98     32.72 o
   0   1   7      228.30      206.03      2.68 o
   1   1   7      742.59      823.74      8.86 o
   2   1   7     1139.71     1143.51     12.04 o
   3   1   7      649.52      632.52     19.68 o
   4   1   7       93.52       76.37      1.80 o
   5   1   7       26.52       35.77      1.24 o
   6   1   7       85.91       70.71      1.62 o
   7   1   7       24.83       25.39      2.65 o
   8   1   7       22.44       23.47      1.12 o
   9   1   7      149.89      172.48      2.98 o
  10   1   7       74.94       76.53      2.00 o
  11   1   7        3.03        4.52      2.00 o
  12   1   7      129.40      119.95      2.49 o
  13   1   7      116.65      112.43      2.53 o
  14   1   7        3.40        3.00      0.78 o
  15   1   7       36.13       35.73      1.70 o
  16   1   7        0.23        0.47      0.78 o
  17   1   7      232.65      230.54      4.87 o
  18   1   7      123.37      123.87      2.86 o
  19   1   7        0.11       -1.11      1.56 o
  20   1   7       13.75       14.24      2.26 o
 -22   2   7       46.20       42.27      2.12 o
 -21   2   7       23.53       21.69      1.29 o
 -20   2   7       96.52      104.52      2.19 o
 -19   2   7      259.75      271.73      3.62 o
 -18   2   7      211.52      216.61      3.08 o
 -17   2   7      283.67      287.05      3.64 o
 -16   2   7        0.23        0.64      0.59 o
 -15   2   7       40.36       41.26      1.19 o
 -14   2   7      150.04      158.48      2.13 o
 -13   2   7        8.53        7.27      0.67 o
 -12   2   7       52.11       54.26      1.18 o
 -11   2   7        0.01        0.17      0.46 o
 -10   2   7       38.58       49.34      1.15 o
  -9   2   7        0.16        0.30      0.65 o
  -8   2   7       85.85       29.42      1.70 o
  -7   2   7       81.05       71.27      5.20 o
  -6   2   7       11.24       12.13      2.55 o
  -5   2   7      246.18      239.93      4.39 o
  -4   2   7       53.93       56.72      2.43 o
  -3   2   7      287.52      348.24      5.09 o
  -2   2   7      571.63      578.94      7.65 o
  -1   2   7      109.53      116.29      2.15 o
   0   2   7       39.30       22.21      2.43 o
   1   2   7       93.19      112.22      2.05 o
   2   2   7      139.62      168.49      2.68 o
   3   2   7      404.24      392.50      6.77 o
   4   2   7      417.18      400.17     15.42 o
   5   2   7       32.65       30.28      2.40 o
   6   2   7      133.85      116.04      2.22 o
   7   2   7      275.20      273.70      4.17 o
   8   2   7       20.24       17.14      1.18 o
   9   2   7      156.80      149.82      3.40 o
  10   2   7      310.83      310.74      6.79 o
  11   2   7       33.09       31.30      3.96 o
  12   2   7        0.11        0.55      0.70 o
  13   2   7      845.54      865.17     11.00 o
  14   2   7      143.44      147.53      3.05 o
  15   2   7       20.86       16.29      1.19 o
  16   2   7       10.78        9.77      1.30 o
  17   2   7       12.10        9.18      1.12 o
  18   2   7        4.53        5.66      1.06 o
  19   2   7      150.19      144.23      3.99 o
  20   2   7        0.62        0.75      1.15 o
 -22   3   7        5.96        4.42      1.25 o
 -21   3   7       73.68       73.07      2.55 o
 -20   3   7        0.56       -0.41      1.06 o
 -19   3   7       61.60       61.78      3.30 o
 -18   3   7       87.30       86.36      1.82 o
 -17   3   7       37.87       39.80      1.38 o
 -16   3   7       47.39       52.04      1.45 o
 -15   3   7      222.37      220.43      2.92 o
 -14   3   7      138.19      130.14      2.11 o
 -13   3   7        7.48        7.85      1.17 o
 -12   3   7        1.39        0.71      0.52 o
 -11   3   7        0.25        0.62      0.50 o
 -10   3   7      270.11      255.47      3.33 o
  -9   3   7       72.89       87.47      1.80 o
  -8   3   7        2.75        3.61      0.67 o
  -7   3   7      309.87      329.57      4.20 o
  -6   3   7      181.53      196.93      2.83 o
  -5   3   7       96.35      104.73      2.02 o
  -4   3   7       93.78       98.72      1.74 o
  -3   3   7       67.56       87.26      1.65 o
  -2   3   7       80.92       74.30      1.51 o
  -1   3   7       43.11       47.85      1.19 o
   0   3   7      230.94      241.07      3.18 o
   1   3   7       22.31       16.00      0.79 o
   2   3   7        3.24        3.95      0.55 o
   3   3   7       39.00       48.88      1.34 o
   4   3   7        3.51        5.84      0.98 o
   5   3   7        5.77        5.45      0.63 o
   6   3   7        0.06        0.26      0.55 o
   7   3   7      502.31      510.32      6.90 o
   8   3   7        0.12       -0.86      0.86 o
   9   3   7      806.12      771.97      8.85 o
  10   3   7      941.09      906.52     13.69 o
  11   3   7      443.22      432.86      8.49 o
  12   3   7       10.60        7.17      1.00 o
  13   3   7       44.51       42.37      3.96 o
  14   3   7      149.49      152.59      3.58 o
  15   3   7       28.25       28.57      2.83 o
  16   3   7        0.00       -0.94      0.94 o
  17   3   7       62.41       66.30      2.78 o
  18   3   7        4.96        4.69      2.12 o
  19   3   7       17.35       16.79      2.55 o
  20   3   7        1.22        0.63      1.29 o
 -21   4   7       52.16       58.38      3.03 o
 -20   4   7        4.68        3.49      1.26 o
 -19   4   7        0.22       -0.57      1.09 o
 -18   4   7        6.27        5.98      1.27 o
 -17   4   7        2.85        3.44      1.15 o
 -16   4   7       12.88       10.98      1.25 o
 -15   4   7        8.55        8.73      1.21 o
 -14   4   7       36.80       35.67      2.33 o
 -13   4   7       27.05       27.51      1.76 o
 -12   4   7       55.23       61.01      2.90 o
 -11   4   7       19.12       13.36      1.39 o
 -10   4   7       62.50       55.71      2.02 o
  -9   4   7       28.82       30.58      1.86 o
  -8   4   7        5.15        7.17      0.95 o
  -7   4   7      131.63      134.83      2.21 o
  -6   4   7        3.39       -0.28      0.70 o
  -5   4   7        1.01       -0.42      0.42 o
  -4   4   7      215.52      213.15      3.78 o
  -3   4   7       16.59        6.88      0.85 o
  -2   4   7       27.54       25.10      1.32 o
  -1   4   7       64.72       66.01      1.87 o
   0   4   7       74.09       53.17      2.53 o
   1   4   7        9.12       14.76      1.20 o
   2   4   7        3.78        6.31      0.94 o
   3   4   7      200.36      191.59      4.21 o
   4   4   7      111.31       97.22      5.94 o
   5   4   7     2041.33     1939.19     29.27 o
   6   4   7      520.78      499.86      8.82 o
   7   4   7       78.42       65.64      2.12 o
   8   4   7       91.76       94.21      2.53 o
   9   4   7       60.72       58.37      2.12 o
  10   4   7        7.04        7.27      1.06 o
  11   4   7       23.82       25.18      2.55 o
  12   4   7        0.00        0.57      1.13 o
  13   4   7        3.24        1.70      1.41 o
  14   4   7      290.03      269.29      7.92 o
  15   4   7       15.14       14.14      1.98 o
  16   4   7        1.05        0.28      1.41 o
  17   4   7        4.73        3.11      1.70 o
  18   4   7      286.87      280.60      8.49 o
  19   4   7       48.88       45.94      2.69 o
 -20   5   7        0.02       -1.29      1.29 o
 -19   5   7        3.07       -0.16      1.15 o
 -18   5   7       20.48       19.36      1.66 o
 -17   5   7        0.59        0.48      1.22 o
 -16   5   7       14.03       16.04      1.48 o
 -15   5   7       76.37       83.07      2.49 o
 -14   5   7       60.06       60.75      2.19 o
 -13   5   7       44.74       47.19      2.16 o
 -12   5   7        0.36        0.17      0.88 o
 -11   5   7       44.76       46.32      1.87 o
 -10   5   7      160.02      159.58      3.62 o
  -9   5   7       14.30       17.36      1.41 o
  -8   5   7        9.39        6.57      1.00 o
  -7   5   7      102.03       97.62      2.66 o
  -6   5   7      260.18      252.47      6.24 o
  -5   5   7       62.75       58.75      2.08 o
  -4   5   7        7.41        7.55      1.03 o
  -3   5   7       45.21       45.36      1.78 o
  -2   5   7       39.60       32.20      2.06 o
  -1   5   7       66.47       78.26      2.24 o
   0   5   7       22.30       20.94      1.62 o
   1   5   7     1485.88     1544.66     23.76 o
   2   5   7      145.25      144.09      3.66 o
   3   5   7      276.95      270.65     10.61 o
   4   5   7       74.26       58.01      2.30 o
   5   5   7       35.68       37.80      2.04 o
   6   5   7        1.83        0.91      0.99 o
   7   5   7       40.45       37.38      1.81 o
   8   5   7       10.85        8.64      1.16 o
   9   5   7       38.72       40.77      1.99 o
  10   5   7      224.59      215.01      4.33 o
  11   5   7       53.76       57.03      2.33 o
  12   5   7       25.66       21.50      2.26 o
  13   5   7       66.38       67.04      3.68 o
  14   5   7       54.73       55.44      3.39 o
  15   5   7        3.51        7.92      1.98 o
  16   5   7        0.00        1.13      1.70 o
  17   5   7        3.90        3.11      1.70 o
  18   5   7       13.82       11.60      2.26 o
 -19   6   7       15.61       10.00      1.75 o
 -18   6   7       39.12       38.33      3.35 o
 -17   6   7        0.00        0.33      1.21 o
 -16   6   7        0.23        0.28      1.08 o
 -15   6   7        3.28       -0.70      1.14 o
 -14   6   7        0.03       -1.00      1.00 o
 -13   6   7        7.38        8.04      1.28 o
 -12   6   7        9.56        7.68      1.23 o
 -11   6   7       54.51       56.40      2.10 o
 -10   6   7        2.82        2.67      1.03 o
  -9   6   7      205.48      207.43      4.33 o
  -8   6   7       34.16       29.42      1.82 o
  -7   6   7        0.60       -0.16      0.95 o
  -6   6   7       37.61       33.94      1.82 o
  -5   6   7      218.50      209.50      4.16 o
  -4   6   7      100.20      105.80      2.91 o
  -3   6   7     1880.91     1868.77     23.76 o
  -2   6   7       15.35       18.63      4.95 o
  -1   6   7      348.70      356.70     11.31 o
   0   6   7       35.28       31.12      3.39 o
   1   6   7       40.25       35.36      3.68 o
   2   6   7       77.50       71.85      4.53 o
   3   6   7      114.90      108.87      3.24 o
   4   6   7       11.29       10.39      1.56 o
   5   6   7        1.42        0.77      1.27 o
   6   6   7       95.16       90.96      3.19 o
   7   6   7       31.59       33.40      1.88 o
   8   6   7      107.42      100.22      2.95 o
   9   6   7       45.01       44.81      2.09 o
  10   6   7      138.07      143.61      3.66 o
  11   6   7      209.22      221.66      4.75 o
  12   6   7        0.52        0.13      1.11 o
  13   6   7        0.72        0.00      1.41 o
  14   6   7        2.12        3.11      1.70 o
  15   6   7       13.51       15.27      2.26 o
  16   6   7      123.79      127.01      5.66 o
 -17   7   7       76.00       62.87      2.87 o
 -16   7   7       10.85        7.39      1.51 o
 -15   7   7        9.54        6.27      1.37 o
 -14   7   7        0.32       -0.76      1.15 o
 -13   7   7       17.00       12.14      1.63 o
 -12   7   7       50.94       50.12      2.21 o
 -11   7   7        0.81       -0.40      1.06 o
 -10   7   7        0.59        0.71      1.39 o
  -9   7   7        1.52        0.14      1.60 o
  -8   7   7       51.31       62.86      3.50 o
  -7   7   7      467.45      476.31     10.30 o
  -6   7   7      169.10      176.52      5.50 o
  -5   7   7      562.41      590.38     11.90 o
  -4   7   7       49.12       50.71      3.20 o
  -3   7   7       31.42       31.96      2.69 o
  -2   7   7        1.33        0.28      1.98 o
  -1   7   7        0.10        0.00      1.98 o
   0   7   7        5.67        1.70      2.26 o
   1   7   7       15.77       10.47      2.83 o
   2   7   7       67.26       58.84      4.53 o
   3   7   7        0.33       -0.57      1.98 o
   4   7   7       46.55       48.37      4.24 o
   5   7   7       87.37      101.83      5.94 o
   6   7   7      314.06      308.89     11.03 o
   7   7   7      326.40      348.49     12.16 o
   8   7   7       65.13       62.51      5.09 o
   9   7   7        1.30        1.29      1.77 o
  10   7   7       75.95       89.82      4.38 o
  11   7   7       43.02       40.47      2.32 o
  12   7   7        0.62        1.12      1.60 o
  13   7   7        3.38        3.49      1.34 o
  14   7   7        8.40        8.20      1.98 o
 -14   8   7        6.43        5.94      1.83 o
 -13   8   7       53.25       52.32      7.92 o
 -12   8   7       61.26       67.66      4.10 o
 -11   8   7      364.81      356.19      7.20 o
 -10   8   7       36.22       33.80      2.53 o
  -9   8   7       94.60       86.72      4.10 o
  -8   8   7       14.43       16.49      2.49 o
  -7   8   7        0.17       -0.42      1.60 o
  -6   8   7        0.43        0.42      1.69 o
  -5   8   7       87.78       90.36      4.10 o
  -4   8   7       20.93       21.18      2.49 o
  -3   8   7       27.64       29.70      4.24 o
  -2   8   7      190.78      188.96      8.20 o
  -1   8   7       82.15       81.75      5.37 o
   0   8   7       39.07       41.30      4.53 o
   1   8   7        1.24        2.83      2.55 o
   2   8   7      147.77      156.14      7.64 o
   3   8   7       87.11       99.85      6.22 o
   4   8   7       31.50       29.98      4.24 o
   5   8   7       19.49       25.74      4.24 o
   6   8   7       79.65       90.80      6.22 o
   7   8   7        7.28       10.47      3.11 o
   8   8   7       19.25       20.93      3.96 o
   9   8   7        0.04        0.28      2.55 o
  10   8   7       37.17       42.43      5.37 o
  11   8   7       86.49       86.73      4.59 o
  12   8   7       13.99        9.43      2.69 o
 -11   9   7       12.93       13.20      6.36 o
 -10   9   7       14.14       11.03      2.49 o
  -9   9   7        6.98        6.36      2.20 o
  -8   9   7       37.90       39.32      5.09 o
  -7   9   7        0.08        0.70      2.55 o
  -6   9   7       46.26       46.67      3.50 o
  -5   9   7        1.24       -1.13      2.26 o
  -4   9   7        1.05        4.81      2.83 o
  -3   9   7       82.30       75.53      5.66 o
  -2   9   7       65.56       65.63      5.37 o
  -1   9   7      215.10      223.18      9.62 o
   0   9   7        5.10        3.96      2.83 o
   1   9   7        1.54        0.85      2.83 o
   2   9   7       17.62       19.52      3.96 o
   3   9   7       19.48       25.74      4.53 o
   4   9   7       10.30       11.03      3.39 o
   5   9   7       72.32       73.55      5.94 o
   6   9   7       12.06       16.69      3.96 o
   7   9   7       21.37       26.02      4.53 o
   8   9   7        3.87        3.39      2.83 o
   9   9   7        0.95        2.26      3.11 o
  -3  10   7        3.92        7.92      3.11 o
  -2  10   7       24.52       27.44      4.53 o
  -1  10   7        5.45        6.22      3.11 o
   0  10   7       87.24       87.97      6.51 o
 -22   0   8      115.49      123.21      3.52 o
 -21   0   8        2.34        0.03      1.16 o
 -20   0   8        9.14       13.34      1.54 o
 -19   0   8       19.47       19.08      1.58 o
 -18   0   8       11.01       11.04      1.37 o
 -17   0   8       69.66       63.49      2.29 o
 -16   0   8       11.49       11.18      1.20 o
 -15   0   8       50.00       55.33      2.07 o
 -14   0   8      127.83      125.20      2.90 o
 -13   0   8       21.09       30.10      1.54 o
 -12   0   8       15.45       17.73      1.16 o
 -11   0   8       98.14      110.23      2.62 o
 -10   0   8        1.53        0.41      0.75 o
  -9   0   8     1412.79     1490.23     18.66 o
  -8   0   8       60.74       61.98      4.24 o
  -7   0   8       80.10       66.90      2.24 o
  -6   0   8      340.81      358.95      6.36 o
  -5   0   8     1343.95     1302.29     35.50 o
  -4   0   8       94.78       99.01      3.54 o
  -3   0   8      541.24      537.03      9.62 o
  -2   0   8     1461.90     1379.38     20.56 o
  -1   0   8     1561.30     1475.75     31.82 o
   0   0   8       28.59       30.43      1.49 o
   1   0   8        1.53        0.99      0.71 o
   2   0   8       29.45       33.02      1.20 o
   3   0   8      156.52      180.79      2.70 o
   4   0   8      578.86      565.31      8.48 o
   5   0   8      244.07      260.87      4.47 o
   6   0   8        4.16       16.76      5.09 o
   7   0   8      171.46      203.50      3.74 o
   8   0   8      309.08      288.14      4.95 o
   9   0   8        0.23        0.19      0.57 o
  10   0   8        8.56       12.25      0.94 o
  11   0   8       25.26       27.85      1.70 o
  12   0   8      264.50      252.03      7.35 o
  13   0   8       49.44       42.43      3.11 o
  14   0   8       20.36       18.10      2.26 o
  15   0   8        3.02        2.55      1.70 o
  16   0   8      694.11      670.11     16.12 o
  17   0   8       14.52       15.27      2.55 o
  18   0   8        0.37       -1.70      1.70 o
  19   0   8       17.77       15.56      2.55 o
  20   0   8       51.00       53.46      3.96 o
 -22   1   8       43.85       45.36      1.67 o
 -21   1   8       10.49       10.26      1.05 o
 -20   1   8       22.40       22.04      1.22 o
 -19   1   8        2.17        0.37      0.71 o
 -18   1   8        9.11        9.11      0.91 o
 -17   1   8       14.18       11.96      0.94 o
 -16   1   8        3.09        1.05      0.69 o
 -15   1   8       77.73       78.22      1.69 o
 -14   1   8       14.02       15.84      0.90 o
 -13   1   8      441.30      455.03      4.83 o
 -12   1   8        1.70        1.98      0.51 o
 -11   1   8       56.11       53.82      1.15 o
 -10   1   8      257.87      264.92      2.80 o
  -9   1   8      116.00      105.47      1.63 o
  -8   1   8        2.44        4.89      0.50 o
  -7   1   8      124.19      123.47      1.85 o
  -6   1   8      102.57      101.64      1.59 o
  -5   1   8       14.55       23.89      0.85 o
  -4   1   8       39.28       40.83      1.23 o
  -3   1   8        0.28        0.30      0.78 o
  -2   1   8      300.13      322.61      5.35 o
  -1   1   8      125.18       98.10      2.61 o
   0   1   8       58.72       54.22      1.92 o
   1   1   8       19.36       16.83      0.65 o
   2   1   8      682.60      674.78      6.59 o
   3   1   8      151.05      125.33      1.97 o
   4   1   8       88.49       84.81      1.96 o
   5   1   8       40.16       55.29      1.50 o
   6   1   8       89.29      102.32      2.78 o
   7   1   8        1.71        1.53      0.58 o
   8   1   8      414.38      389.42      5.44 o
   9   1   8       81.80       73.54      1.95 o
  10   1   8        0.13        0.67      0.96 o
  11   1   8        5.85        7.00      1.28 o
  12   1   8      105.88      101.60      2.37 o
  13   1   8       11.05        8.81      0.95 o
  14   1   8        0.10       -0.04      0.88 o
  15   1   8       55.83       54.71      2.04 o
  16   1   8      126.18      124.87      2.79 o
  17   1   8        0.05       -0.78      0.78 o
  18   1   8       81.07       77.94      3.20 o
  19   1   8       32.30       33.32      3.82 o
  20   1   8      118.86      113.79      3.90 o
 -22   2   8      128.24      137.04      2.63 o
 -21   2   8        3.82        1.64      0.84 o
 -20   2   8        3.89        3.08      0.86 o
 -19   2   8        7.50        6.80      0.92 o
 -18   2   8       72.25       73.23      1.79 o
 -17   2   8      206.04      215.66      3.08 o
 -16   2   8       80.66       84.32      2.15 o
 -15   2   8        6.90        6.14      0.69 o
 -14   2   8        0.39        0.31      0.73 o
 -13   2   8       13.83       16.50      0.80 o
 -12   2   8        2.72        3.29      0.61 o
 -11   2   8       95.95       86.80      1.56 o
 -10   2   8       13.92       16.46      0.82 o
  -9   2   8        8.34        7.97      0.68 o
  -8   2   8        1.53        1.43      0.50 o
  -7   2   8       10.24        9.56      0.61 o
  -6   2   8      374.60      367.60      9.03 o
  -5   2   8      123.37      137.19      7.78 o
  -4   2   8      331.33      334.37      6.50 o
  -3   2   8       60.86       78.15      2.49 o
  -2   2   8        3.68        6.59      0.88 o
  -1   2   8      391.67      454.32      7.99 o
   0   2   8       15.99        7.71      1.27 o
   1   2   8        6.89        7.92      1.70 o
   2   2   8        3.22        1.21      2.40 o
   3   2   8      602.49      596.85     14.43 o
   4   2   8       76.65       38.66      1.49 o
   5   2   8       79.35       97.78      2.11 o
   6   2   8      602.12      577.46      7.71 o
   7   2   8      292.75      277.44      5.10 o
   8   2   8      273.29      244.05      4.70 o
   9   2   8       60.03       70.42      1.90 o
  10   2   8       78.27       79.91      2.06 o
  11   2   8       38.66       39.67      2.62 o
  12   2   8      133.46      134.03      2.88 o
  13   2   8        3.77        2.81      0.86 o
  14   2   8       44.96       40.03      1.78 o
  15   2   8       29.33       24.05      1.39 o
  16   2   8        2.46        0.48      0.92 o
  17   2   8        4.46        3.78      0.95 o
  18   2   8        2.47        1.56      0.89 o
  19   2   8        8.84        7.82      1.36 o
 -21   3   8       86.32       80.81      4.18 o
 -20   3   8       30.94       30.55      2.86 o
 -19   3   8       80.83       82.14      2.06 o
 -18   3   8      220.61      228.33      3.50 o
 -17   3   8       13.69       14.64      1.09 o
 -16   3   8       21.46       19.81      1.11 o
 -15   3   8       17.19       17.15      1.09 o
 -14   3   8      116.66      118.96      2.26 o
 -13   3   8        1.01        0.95      0.70 o
 -12   3   8       15.27       15.21      0.89 o
 -11   3   8      113.63      112.11      2.05 o
 -10   3   8       19.51       27.88      2.29 o
  -9   3   8      230.93      213.28      3.18 o
  -8   3   8       12.73       13.48      0.90 o
  -7   3   8        0.87        0.78      0.55 o
  -6   3   8       27.38       24.79      1.05 o
  -5   3   8       83.47       83.45      1.70 o
  -4   3   8       88.82       61.35      1.44 o
  -3   3   8        9.37       11.25      0.94 o
  -2   3   8       15.86       24.55      1.03 o
  -1   3   8       52.03       48.94      1.71 o
   0   3   8      430.76      430.41      5.19 o
   1   3   8        6.60        5.04      0.63 o
   2   3   8       20.11       15.24      1.21 o
   3   3   8       78.36       88.51      1.98 o
   4   3   8      451.58      427.72      5.95 o
   5   3   8       26.35       31.26      1.35 o
   6   3   8        9.33       10.77      0.89 o
   7   3   8       34.87       38.18      1.60 o
   8   3   8        1.27       -0.14      0.99 o
   9   3   8      389.49      385.94      6.70 o
  10   3   8      151.14      149.39      3.50 o
  11   3   8      333.87      327.58      5.99 o
  12   3   8        0.24        0.71      0.80 o
  13   3   8       64.79       64.12      3.39 o
  14   3   8       30.03       30.39      1.57 o
  15   3   8      105.55      115.34      3.50 o
  16   3   8      101.67      102.43      3.38 o
  17   3   8        6.19        5.04      1.29 o
  18   3   8        9.70        7.61      1.49 o
  19   3   8       19.77       18.21      1.77 o
 -21   4   8        0.03       -0.71      1.89 o
 -20   4   8       25.08       20.20      1.68 o
 -19   4   8       15.32       16.21      1.58 o
 -18   4   8        0.04       -0.08      1.08 o
 -17   4   8        5.19        4.93      1.21 o
 -16   4   8        0.04       -0.70      1.00 o
 -15   4   8      192.73      184.94      3.71 o
 -14   4   8      315.58      325.04      5.39 o
 -13   4   8       57.12       54.18      1.97 o
 -12   4   8       65.35       66.26      2.10 o
 -11   4   8       66.32       70.53      1.61 o
 -10   4   8       44.13       41.20      1.27 o
  -9   4   8       76.09       81.98      2.02 o
  -8   4   8        6.44        4.38      0.63 o
  -7   4   8        3.65        2.16      0.59 o
  -6   4   8      181.85      171.96      2.70 o
  -5   4   8        7.88        4.78      0.58 o
  -4   4   8        0.18       -0.20      0.45 o
  -3   4   8      110.58       83.26      1.85 o
  -2   4   8       18.80       16.22      0.82 o
  -1   4   8      101.86       85.32      1.64 o
   0   4   8        1.62        3.54      0.90 o
   1   4   8      140.32      139.85      2.55 o
   2   4   8        7.46        7.68      1.34 o
   3   4   8      224.16      205.09      3.30 o
   4   4   8        1.81        5.17      0.78 o
   5   4   8      274.90      265.56      6.79 o
   6   4   8       10.97        8.47      0.74 o
   7   4   8        0.42        0.97      0.88 o
   8   4   8       30.28       30.13      2.12 o
   9   4   8        8.41        7.33      1.20 o
  10   4   8       54.29       55.44      3.11 o
  11   4   8      531.26      508.31     12.45 o
  12   4   8       28.51       28.85      2.83 o
  13   4   8      139.03      142.85      5.37 o
  14   4   8      262.56      253.17      7.64 o
  15   4   8      135.67      130.40      5.37 o
  16   4   8        0.45        2.83      1.70 o
  17   4   8       38.56       35.64      3.39 o
  18   4   8        4.06        4.70      1.98 o
 -19   5   8        8.09        3.74      1.35 o
 -18   5   8        9.10        6.10      1.38 o
 -17   5   8       83.85       83.36      2.75 o
 -16   5   8       52.20       50.13      2.21 o
 -15   5   8        5.62        5.73      1.23 o
 -14   5   8       38.58       36.85      1.92 o
 -13   5   8        7.61        5.61      1.18 o
 -12   5   8       22.45       26.76      2.12 o
 -11   5   8       25.40       22.40      1.92 o
 -10   5   8        2.00        1.51      1.00 o
  -9   5   8       13.07       13.20      1.37 o
  -8   5   8       25.97       26.06      1.66 o
  -7   5   8        5.10        7.23      1.43 o
  -6   5   8        6.79        6.39      1.00 o
  -5   5   8      192.50      187.03      3.75 o
  -4   5   8        2.46        0.73      1.10 o
  -3   5   8       94.71       84.87      3.26 o
  -2   5   8      160.30      140.39      3.25 o
  -1   5   8      766.09      724.28     13.01 o
   0   5   8      379.38      333.95      6.59 o
   1   5   8     1041.03      951.38     15.51 o
   2   5   8      192.05      194.00      4.62 o
   3   5   8       52.92       47.36      2.30 o
   4   5   8      108.47       91.62      3.25 o
   5   5   8       58.18       50.75      2.24 o
   6   5   8       13.82       11.82      1.41 o
   7   5   8       75.54       68.35      2.72 o
   8   5   8       74.52       75.58      2.92 o
   9   5   8       54.81       55.91      3.25 o
  10   5   8        8.87        8.75      1.74 o
  11   5   8        6.41        5.37      1.41 o
  12   5   8       55.33       51.20      3.39 o
  13   5   8        1.51        1.98      1.41 o
  14   5   8       73.90       71.57      3.96 o
  15   5   8      373.27      358.11     10.18 o
  16   5   8       25.67       24.61      2.83 o
  17   5   8        5.18        5.09      1.98 o
 -18   6   8        0.71       -0.30      1.37 o
 -17   6   8        0.00        0.64      1.31 o
 -16   6   8        8.38        6.88      1.58 o
 -15   6   8        0.53        1.48      1.21 o
 -14   6   8       56.63       55.60      2.26 o
 -13   6   8       16.60       14.95      1.84 o
 -12   6   8       35.73       32.26      1.92 o
 -11   6   8      104.17      110.78      2.84 o
 -10   6   8       88.74       86.16      2.87 o
  -9   6   8        3.45        2.01      1.16 o
  -8   6   8       83.06       85.43      2.74 o
  -7   6   8       92.37       93.24      2.83 o
  -6   6   8       62.96       63.58      2.36 o
  -5   6   8      256.91      256.16      4.83 o
  -4   6   8      153.00      152.06      3.54 o
  -3   6   8      655.97      653.72      9.55 o
  -2   6   8       67.06       62.63      2.72 o
  -1   6   8       93.60       99.25      3.19 o
   0   6   8       42.92       36.30      2.09 o
   1   6   8       12.79       10.18      2.12 o
   2   6   8        2.96        1.65      0.98 o
   3   6   8        0.16        1.39      0.98 o
   4   6   8       27.56       20.90      1.98 o
   5   6   8      233.97      217.39      5.16 o
   6   6   8       70.34       62.86      2.72 o
   7   6   8       18.71       15.44      2.26 o
   8   6   8        5.06        3.65      1.27 o
   9   6   8       22.17       21.88      1.93 o
  10   6   8        8.75       10.36      2.12 o
  11   6   8      132.65      128.35      3.72 o
  12   6   8       12.76       10.47      1.98 o
  13   6   8        8.77        8.49      1.98 o
  14   6   8       16.11       15.56      2.26 o
  15   6   8        1.74       -0.57      1.70 o
 -16   7   8        5.85        6.74      1.53 o
 -15   7   8       15.13       12.99      2.32 o
 -14   7   8        1.07       -0.31      1.21 o
 -13   7   8       37.57       35.49      2.09 o
 -12   7   8       24.23       22.60      3.06 o
 -11   7   8       48.11       43.85      2.17 o
 -10   7   8      121.55      116.48      3.07 o
  -9   7   8      360.61      356.24      7.96 o
  -8   7   8       33.39       26.78      2.96 o
  -7   7   8      807.18      841.77     12.26 o
  -6   7   8       11.60       19.63      2.55 o
  -5   7   8        0.20        0.94      1.49 o
  -4   7   8       73.58       73.55      5.09 o
  -3   7   8       28.30       34.51      4.24 o
  -2   7   8        1.33        0.85      1.98 o
  -1   7   8       41.22       43.00      4.24 o
   0   7   8        1.93       -0.28      1.98 o
   1   7   8      101.01       93.06      5.66 o
   2   7   8       10.92        9.62      2.83 o
   3   7   8       12.60       11.03      2.83 o
   4   7   8        7.79        7.35      2.55 o
   5   7   8        3.14        3.11      2.55 o
   6   7   8        3.59        1.70      2.55 o
   7   7   8      110.96      118.39      3.87 o
   8   7   8      107.08      101.60      3.66 o
   9   7   8       12.27        8.31      1.67 o
  10   7   8        0.60        0.17      1.20 o
  11   7   8        9.10        9.05      3.39 o
  12   7   8      102.68       99.29      4.81 o
  13   7   8        3.16        4.24      1.98 o
 -13   8   8       61.77       63.08      6.22 o
 -12   8   8       32.93       28.57      4.53 o
 -11   8   8       58.38       57.59      3.15 o
 -10   8   8       13.42        8.53      1.85 o
  -9   8   8       24.89       30.15      3.00 o
  -8   8   8        1.07        0.68      2.83 o
  -7   8   8        0.03       -0.40      1.69 o
  -6   8   8        0.20       -1.56      1.56 o
  -5   8   8        3.49        1.70      2.55 o
  -4   8   8        6.69        8.20      2.83 o
  -3   8   8      204.32      208.76      9.05 o
  -2   8   8       20.12       24.89      3.96 o
  -1   8   8       11.48        9.90      2.83 o
   0   8   8        2.51        5.66      2.55 o
   1   8   8       48.64       55.72      4.81 o
   2   8   8        0.19        2.26      2.55 o
   3   8   8      257.89      262.50     10.47 o
   4   8   8       35.85       36.77      4.53 o
   5   8   8        8.42        6.22      3.11 o
   6   8   8       31.97       32.25      4.53 o
   7   8   8        3.65        3.11      2.83 o
   8   8   8       33.37       43.28      5.09 o
   9   8   8        2.44       -0.85      2.55 o
  10   8   8        2.86        0.57      2.83 o
  11   8   8       10.81       16.12      3.96 o
 -10   9   8        1.99        1.70      2.00 o
  -9   9   8        1.64       -0.48      1.89 o
  -8   9   8        3.18        1.98      2.00 o
  -7   9   8        0.93        7.35      3.11 o
  -6   9   8        1.19        2.83      2.55 o
  -5   9   8        4.25        4.24      2.83 o
  -4   9   8       27.13       22.91      3.96 o
  -3   9   8       15.97       19.52      3.68 o
  -2   9   8        0.23        0.85      2.55 o
  -1   9   8       83.08       99.29      6.51 o
   0   9   8        0.15        1.41      2.55 o
   1   9   8       92.11       99.57      6.51 o
   2   9   8      113.46      129.84      7.35 o
   3   9   8       59.55       66.47      5.66 o
   4   9   8      116.57      119.09      7.35 o
   5   9   8        7.07        5.94      3.11 o
   6   9   8        1.86        7.92      3.39 o
   7   9   8       41.47       46.11      5.37 o
 -22   1   9        0.94       -0.12      0.90 o
 -21   1   9       19.99       17.22      1.21 o
 -20   1   9       14.63       14.60      1.09 o
 -19   1   9       15.88       13.06      1.05 o
 -18   1   9       44.03       41.90      1.47 o
 -17   1   9        2.05        2.01      0.74 o
 -16   1   9        1.10        0.41      0.69 o
 -15   1   9       88.55       81.93      1.77 o
 -14   1   9       15.14       14.50      0.95 o
 -13   1   9        0.19        0.18      0.59 o
 -12   1   9       36.56       30.88      1.22 o
 -11   1   9       27.07       23.07      0.88 o
 -10   1   9      158.29      158.54      2.04 o
  -9   1   9      418.25      446.31      4.51 o
  -8   1   9        2.96        5.05      0.69 o
  -7   1   9      187.96      186.22      2.49 o
  -6   1   9      524.47      508.70      5.79 o
  -5   1   9       64.34       71.79      1.38 o
  -4   1   9       28.82       29.58      1.49 o
  -3   1   9      807.49      787.28      7.71 o
  -2   1   9        3.86        3.29      0.75 o
  -1   1   9      847.63      845.79      8.22 o
   0   1   9       17.85       12.78      1.14 o
   1   1   9      654.15      607.87      7.76 o
   2   1   9     1375.41     1294.54     13.49 o
   3   1   9      120.43      125.75      2.07 o
   4   1   9       21.95       18.37      0.98 o
   5   1   9        6.59       11.21      0.78 o
   6   1   9        0.75        2.49      0.61 o
   7   1   9      155.23      154.86      2.86 o
   8   1   9      160.20      145.57      3.36 o
   9   1   9      113.18       96.50      2.25 o
  10   1   9       15.80       13.87      1.00 o
  11   1   9       40.87       41.07      1.61 o
  12   1   9      194.20      184.60      3.40 o
  13   1   9        7.37        6.00      0.95 o
  14   1   9       14.86       13.35      1.06 o
  15   1   9        8.39        7.40      1.70 o
  16   1   9        3.93        3.39      1.40 o
  17   1   9       25.41       20.61      1.89 o
  18   1   9       13.40       12.45      1.69 o
  19   1   9        5.42        5.30      1.70 o
 -21   2   9        5.40        2.37      0.92 o
 -20   2   9       34.47       33.93      1.47 o
 -19   2   9       16.22       13.45      1.06 o
 -18   2   9        0.10       -0.58      0.70 o
 -17   2   9       20.29       21.41      1.18 o
 -16   2   9       29.32       27.36      1.25 o
 -15   2   9       28.62       25.05      1.04 o
 -14   2   9      272.02      276.47      3.13 o
 -13   2   9      325.70      327.54      3.83 o
 -12   2   9       27.87       25.22      1.09 o
 -11   2   9       55.42       43.58      1.24 o
 -10   2   9      327.99      312.19      3.82 o
  -9   2   9      126.88      118.22      2.02 o
  -8   2   9      191.94      179.70      2.53 o
  -7   2   9      459.42      457.28      5.05 o
  -6   2   9      180.00      175.80      2.74 o
  -5   2   9       14.93       17.73      1.59 o
  -4   2   9       56.40       52.67      1.42 o
  -3   2   9        4.81        4.42      0.95 o
  -2   2   9        0.31        0.01      0.90 o
  -1   2   9       11.86       10.99      0.75 o
   0   2   9      123.85      116.19      2.32 o
   1   2   9      210.73      183.04      5.46 o
   2   2   9      251.38      274.23      4.23 o
   3   2   9     1110.37     1062.19     13.25 o
   4   2   9      159.38      134.09      2.60 o
   5   2   9     1228.46     1115.44     13.86 o
   6   2   9      908.08      887.73     13.50 o
   7   2   9        0.11        1.13      0.80 o
   8   2   9      198.47      198.20      4.10 o
   9   2   9        8.74        9.90      0.98 o
  10   2   9       54.72       51.07      1.90 o
  11   2   9      134.08      132.73      2.82 o
  12   2   9       52.94       57.93      2.48 o
  13   2   9        0.40       -0.41      0.78 o
  14   2   9        0.97       -0.08      0.78 o
  15   2   9       63.47       64.85      2.52 o
  16   2   9        5.46        4.03      0.98 o
  17   2   9        1.59        0.34      0.99 o
  18   2   9        4.12        2.75      0.95 o
  19   2   9       83.48       71.85      4.81 o
 -21   3   9       13.39       13.68      1.74 o
 -20   3   9       19.09       16.14      1.60 o
 -19   3   9       83.99       87.03      2.19 o
 -18   3   9       72.42       76.39      2.35 o
 -17   3   9      124.53      128.04      2.56 o
 -16   3   9        1.84        2.63      0.85 o
 -15   3   9       16.39       15.18      1.08 o
 -14   3   9       21.74       22.16      1.17 o
 -13   3   9       28.13       27.64      1.31 o
 -12   3   9       76.99       72.69      1.74 o
 -11   3   9      304.83      328.86      4.22 o
 -10   3   9      263.51      248.55      3.72 o
  -9   3   9       15.00       13.81      0.91 o
  -8   3   9       44.36       34.30      1.82 o
  -7   3   9      435.73      381.46      6.17 o
  -6   3   9       39.14       25.68      1.17 o
  -5   3   9      135.41      102.15      1.99 o
  -4   3   9      318.03      299.92      4.05 o
  -3   3   9       78.82       69.02      1.62 o
  -2   3   9        9.98       10.77      1.06 o
  -1   3   9       41.94       43.68      2.29 o
   0   3   9       20.17        9.78      1.10 o
   1   3   9      184.30      149.20      3.70 o
   2   3   9       11.60        9.80      0.78 o
   3   3   9        0.00        0.81      0.61 o
   4   3   9       16.98       13.67      1.29 o
   5   3   9       25.94       23.66      1.29 o
   6   3   9       65.30       75.82      2.34 o
   7   3   9      983.54      968.50     14.60 o
   8   3   9       42.41       44.14      2.00 o
   9   3   9      233.78      239.20      7.64 o
  10   3   9      723.99      712.77     11.40 o
  11   3   9       54.31       58.67      2.29 o
  12   3   9       21.60       20.46      1.49 o
  13   3   9        4.00        2.83      1.00 o
  14   3   9       10.87        8.07      1.03 o
  15   3   9        1.68        1.11      1.15 o
  16   3   9       18.42       12.91      1.56 o
  17   3   9       54.56       51.40      4.10 o
  18   3   9       34.83       38.92      2.49 o
 -20   4   9        3.56       -1.80      1.80 o
 -19   4   9       60.54       66.49      2.70 o
 -18   4   9        0.71        1.15      1.18 o
 -17   4   9        0.04       -1.06      1.06 o
 -16   4   9       68.63       67.14      2.39 o
 -15   4   9       80.65       79.55      2.46 o
 -14   4   9      187.61      186.39      3.71 o
 -13   4   9        6.77        5.42      1.08 o
 -12   4   9        2.22        1.10      0.91 o
 -11   4   9       23.92       23.78      1.17 o
 -10   4   9        1.18        0.09      0.63 o
  -9   4   9      124.38      106.46      2.11 o
  -8   4   9       83.40       84.27      1.87 o
  -7   4   9       64.38       62.29      1.74 o
  -6   4   9       11.63       16.76      0.93 o
  -5   4   9       20.75       16.96      1.02 o
  -4   4   9      272.83      229.73      3.37 o
  -3   4   9     1049.58      919.60     10.28 o
  -2   4   9      187.70      147.10      4.14 o
  -1   4   9      146.69      118.38      2.77 o
   0   4   9       29.64       32.24      1.24 o
   1   4   9        0.75        1.32      0.63 o
   2   4   9       46.68       41.75      1.42 o
   3   4   9      273.41      259.89      4.15 o
   4   4   9        4.08        2.81      0.63 o
   5   4   9       13.93       11.82      1.22 o
   6   4   9        2.84        2.53      0.67 o
   7   4   9       26.30       25.84      1.51 o
   8   4   9        2.28        3.11      1.41 o
   9   4   9        9.47        8.77      1.70 o
  10   4   9      110.93      115.98      4.53 o
  11   4   9       55.15       45.82      3.11 o
  12   4   9       20.23       23.20      2.55 o
  13   4   9       17.02       15.56      2.26 o
  14   4   9      127.91      115.69      5.09 o
  15   4   9       54.63       55.44      3.68 o
  16   4   9       31.75       22.63      2.55 o
  17   4   9        6.68        6.22      1.98 o
 -19   5   9       80.90       75.79      3.07 o
 -18   5   9      181.52      172.71      6.41 o
 -17   5   9        0.86        0.09      1.21 o
 -16   5   9        8.08        9.40      1.43 o
 -15   5   9      251.44      266.23      4.80 o
 -14   5   9       14.29       12.86      1.40 o
 -13   5   9       20.00       17.21      1.48 o
 -12   5   9       49.30       50.11      2.10 o
 -11   5   9       10.70        5.35      1.20 o
 -10   5   9       10.56        7.86      1.23 o
  -9   5   9        6.68        5.01      1.12 o
  -8   5   9       28.30       29.97      1.78 o
  -7   5   9      192.29      187.66      3.91 o
  -6   5   9        7.98        6.46      1.12 o
  -5   5   9       51.07       36.46      2.41 o
  -4   5   9       65.72       72.58      2.41 o
  -3   5   9       30.61       26.56      3.11 o
  -2   5   9        9.20        4.43      1.15 o
  -1   5   9      145.27      149.95      4.01 o
   0   5   9       37.62       29.11      2.12 o
   1   5   9      166.69      141.77      3.94 o
   2   5   9       93.36       81.57      2.92 o
   3   5   9      251.66      228.42      5.23 o
   4   5   9       32.58       35.63      2.04 o
   5   5   9       15.38       15.31      1.62 o
   6   5   9       34.73       34.42      2.09 o
   7   5   9       34.50       36.46      2.24 o
   8   5   9        6.63        9.21      1.36 o
   9   5   9       36.37       41.30      3.11 o
  10   5   9       21.13       19.80      2.26 o
  11   5   9       14.36       12.16      1.98 o
  12   5   9       22.33       19.23      2.26 o
  13   5   9        0.48        1.13      1.41 o
  14   5   9       69.19       64.49      3.96 o
  15   5   9        9.19        4.81      1.98 o
  16   5   9       50.71       45.26      3.68 o
 -17   6   9       24.17       19.15      1.85 o
 -16   6   9        0.11       -1.16      1.60 o
 -15   6   9        3.77        2.48      1.26 o
 -14   6   9       17.98       12.61      1.51 o
 -13   6   9        5.98        3.33      1.23 o
 -12   6   9        7.87        9.55      1.38 o
 -11   6   9      540.96      558.65      7.85 o
 -10   6   9        1.73        2.66      1.20 o
  -9   6   9        4.06        4.88      1.29 o
  -8   6   9      126.07      121.21      3.28 o
  -7   6   9       66.07       65.80      2.50 o
  -6   6   9       94.12       93.92      2.83 o
  -5   6   9      218.93      214.12      4.36 o
  -4   6   9       15.85        8.74      1.41 o
  -3   6   9        1.13        0.99      1.15 o
  -2   6   9        4.88        5.16      1.84 o
  -1   6   9       66.72       53.66      2.51 o
   0   6   9       70.22       71.05      2.92 o
   1   6   9        0.01       -0.54      0.98 o
   2   6   9       17.72       13.47      1.70 o
   3   6   9       49.41       50.78      2.83 o
   4   6   9      101.49       94.02      3.33 o
   5   6   9       81.96       67.32      2.92 o
   6   6   9      158.17      151.23      4.28 o
   7   6   9      181.06      169.67      4.69 o
   8   6   9        6.26        7.46      1.41 o
   9   6   9        9.27        8.30      1.62 o
  10   6   9       37.22       38.19      3.11 o
  11   6   9       45.10       44.98      3.39 o
  12   6   9       57.79       53.74      3.68 o
  13   6   9       54.12       54.59      3.68 o
  14   6   9        0.00        1.70      1.70 o
 -15   7   9        5.95        3.53      1.63 o
 -14   7   9        4.72        5.29      1.41 o
 -13   7   9        0.13       -0.87      1.23 o
 -12   7   9       61.99       60.88      2.47 o
 -11   7   9      117.52      110.47      3.31 o
 -10   7   9       31.74       27.85      2.50 o
  -9   7   9      264.40      267.84      5.45 o
  -8   7   9       86.29       90.88      3.12 o
  -7   7   9      156.16      173.18      6.58 o
  -6   7   9       23.89       24.72      3.39 o
  -5   7   9        0.46        0.65      2.69 o
  -4   7   9       51.20       43.79      2.65 o
  -3   7   9        4.50        4.58      2.83 o
  -2   7   9      151.24      157.08      5.23 o
  -1   7   9       15.87       15.42      2.12 o
   0   7   9        8.75        9.02      2.26 o
   1   7   9        1.40        1.31      1.70 o
   2   7   9        2.14        2.13      1.20 o
   3   7   9       38.42       36.16      2.56 o
   4   7   9        0.08       -0.20      1.20 o
   5   7   9       16.35       16.60      1.88 o
   6   7   9        8.46        9.90      1.67 o
   7   7   9       31.54       25.73      4.95 o
   8   7   9       15.14       16.80      1.97 o
   9   7   9      217.28      199.29      5.37 o
  10   7   9       79.86       71.94      3.39 o
  11   7   9       32.54       20.37      2.55 o
  12   7   9       16.13       14.71      2.55 o
 -13   8   9       35.41       28.00      4.81 o
 -12   8   9       51.78       54.52      6.62 o
 -11   8   9      113.24      120.33      8.91 o
 -10   8   9       44.34       40.05      2.87 o
  -9   8   9        6.07        5.52      1.47 o
  -8   8   9       13.05       10.59      2.97 o
  -7   8   9        2.14       -1.70      2.26 o
  -6   8   9       68.51       72.41      5.66 o
  -5   8   9        0.38        1.70      2.55 o
  -4   8   9        4.67        9.90      3.11 o
  -3   8   9      216.43      243.27      9.90 o
  -2   8   9        0.20        0.00      2.26 o
  -1   8   9        8.86       12.45      3.11 o
   0   8   9        8.30        8.77      3.11 o
   1   8   9        8.63        6.51      2.83 o
   2   8   9       42.32       50.07      4.53 o
   3   8   9       63.91       68.74      5.37 o
   4   8   9       60.40       63.36      5.37 o
   5   8   9       33.35       36.49      4.81 o
   6   8   9       23.46       25.18      4.24 o
   7   8   9        6.15        4.53      2.83 o
   8   8   9       73.88       74.11      5.66 o
   9   8   9       41.30       37.66      2.77 o
  10   8   9       10.65       11.03      1.93 o
  -7   9   9       40.69       37.90      4.81 o
  -6   9   9       17.21       23.76      4.24 o
  -5   9   9       16.87       15.56      3.39 o
  -4   9   9       13.65       17.54      3.68 o
  -3   9   9       30.79       37.34      5.09 o
  -2   9   9        3.12        4.24      2.83 o
  -1   9   9       23.82       19.80      3.68 o
   0   9   9       79.31       86.84      6.22 o
   1   9   9      226.52      224.03      9.90 o
   2   9   9       59.55       52.05      5.09 o
   3   9   9       18.97       16.41      3.96 o
   4   9   9       16.81       21.50      3.96 o
   5   9   9       30.34       32.81      4.81 o
 -21   0  10        3.82        5.95      1.40 o
 -20   0  10      151.29      150.31      4.89 o
 -19   0  10      269.29      273.24      5.35 o
 -18   0  10      386.04      392.82      6.68 o
 -17   0  10       48.34       53.46      2.60 o
 -16   0  10      373.91      367.47      6.23 o
 -15   0  10       90.46       90.81      2.70 o
 -14   0  10        8.55        9.05      1.20 o
 -13   0  10        0.33        1.73      0.92 o
 -12   0  10        5.95        6.45      1.03 o
 -11   0  10        5.42        3.46      1.00 o
 -10   0  10        0.18        0.40      0.78 o
  -9   0  10       92.17      102.59      3.39 o
  -8   0  10      508.41      495.13      8.74 o
  -7   0  10      432.49      448.10      7.93 o
  -6   0  10      522.96      535.73      9.26 o
  -5   0  10     9474.98     9300.51    133.08 o
  -4   0  10        0.38       -0.85      1.70 o
  -3   0  10     5818.60     5703.72     81.93 o
  -2   0  10     2364.47     2357.12     34.72 o
  -1   0  10       77.32       78.93      2.60 o
   0   0  10       43.67       40.37      2.83 o
   1   0  10     1594.78     1558.03     31.96 o
   2   0  10      294.97      300.12      7.92 o
   3   0  10      600.62      581.01     13.29 o
   4   0  10      833.40      820.03     18.10 o
   5   0  10       68.21       59.40      3.39 o
   6   0  10       99.03       85.99      3.96 o
   7   0  10      205.98      190.09      5.94 o
   8   0  10      405.80      392.62     10.18 o
   9   0  10       76.89       63.36      3.68 o
  10   0  10        9.31        5.94      1.70 o
  11   0  10      153.25      148.51      5.66 o
  12   0  10     1103.79      979.28     22.06 o
  13   0  10      119.49       97.31      4.81 o
  14   0  10      257.71      248.07      7.92 o
  15   0  10        0.57       -1.70      1.70 o
  16   0  10       31.82       36.77      3.68 o
  17   0  10        0.01       -1.70      1.70 o
  18   0  10       29.16       18.95      2.83 o
 -21   1  10       33.79       29.82      2.06 o
 -20   1  10       88.96       84.94      2.06 o
 -19   1  10       10.34        9.22      1.02 o
 -18   1  10       10.53        7.01      0.89 o
 -17   1  10        4.90        4.30      0.84 o
 -16   1  10       82.52       84.38      2.02 o
 -15   1  10      149.48      151.23      2.47 o
 -14   1  10      175.66      175.94      2.66 o
 -13   1  10        7.36        7.52      0.80 o
 -12   1  10       27.12       22.30      1.05 o
 -11   1  10      201.97      197.73      2.73 o
 -10   1  10       68.69       70.09      1.54 o
  -9   1  10     1886.07     1954.89     16.85 o
  -8   1  10       16.36       14.87      1.40 o
  -7   1  10      817.71      859.53      8.51 o
  -6   1  10      303.33      303.24      3.55 o
  -5   1  10       13.88       13.37      1.22 o
  -4   1  10      285.81      264.29      3.18 o
  -3   1  10      185.46      157.16      2.48 o
  -2   1  10       38.68       35.01      1.84 o
  -1   1  10     3756.75     3674.97     33.38 o
   0   1  10      355.36      357.31      4.43 o
   1   1  10     1193.55     1219.10     12.80 o
   2   1  10      490.18      504.85      5.85 o
   3   1  10       12.04        9.27      1.12 o
   4   1  10      227.01      246.70      3.85 o
   5   1  10      456.75      439.08      6.03 o
   6   1  10       41.71       46.66      1.58 o
   7   1  10       33.71       40.11      2.59 o
   8   1  10      115.76       94.23      2.61 o
   9   1  10      173.65      153.05      4.47 o
  10   1  10       39.17       36.77      1.61 o
  11   1  10       44.59       34.33      2.04 o
  12   1  10       55.40       54.09      1.82 o
  13   1  10       36.65       29.44      2.00 o
  14   1  10       21.54       15.66      1.69 o
  15   1  10       27.87       22.63      2.00 o
  16   1  10      245.98      222.65      5.39 o
  17   1  10        9.53        8.02      1.60 o
  18   1  10       16.41       13.15      1.80 o
 -21   2  10       28.71       26.50      2.11 o
 -20   2  10        1.89        2.21      0.93 o
 -19   2  10        0.95        0.49      0.87 o
 -18   2  10        2.54        0.95      0.85 o
 -17   2  10       48.47       50.05      1.74 o
 -16   2  10       12.10       12.17      1.22 o
 -15   2  10       20.17       23.11      1.29 o
 -14   2  10       74.09       84.22      1.98 o
 -13   2  10      857.22      887.97      9.47 o
 -12   2  10       92.80       88.82      2.15 o
 -11   2  10     1492.33     1486.25     14.70 o
 -10   2  10       45.95       33.29      2.29 o
  -9   2  10      146.99      148.44      2.64 o
  -8   2  10      186.94      172.91      2.90 o
  -7   2  10      227.12      232.14      3.43 o
  -6   2  10       29.32       27.71      1.17 o
  -5   2  10      187.01      203.81      3.05 o
  -4   2  10      114.33      112.88      2.16 o
  -3   2  10       16.28       10.54      1.55 o
  -2   2  10       28.70       26.64      1.20 o
  -1   2  10      403.46      385.95      5.52 o
   0   2  10      745.10      733.00      9.54 o
   1   2  10        0.50       -0.14      0.72 o
   2   2  10      258.90      250.91      4.00 o
   3   2  10     1593.68     1585.20     19.22 o
   4   2  10      379.49      307.67      8.49 o
   5   2  10      360.83      431.87      7.30 o
   6   2  10     1337.49     1266.42     18.70 o
   7   2  10       30.79       43.70      1.97 o
   8   2  10        3.48        3.82      1.00 o
   9   2  10      385.27      387.30      5.66 o
  10   2  10        8.09        9.03      1.00 o
  11   2  10      124.92      128.84      2.86 o
  12   2  10        0.04        0.31      0.78 o
  13   2  10       37.81       38.36      1.87 o
  14   2  10       14.65       14.98      1.29 o
  15   2  10       51.45       53.66      2.08 o
  16   2  10       27.62       25.69      1.56 o
  17   2  10        1.40       -0.83      1.29 o
  18   2  10       13.89        9.90      2.55 o
 -20   3  10        0.47       -0.62      1.21 o
 -19   3  10        0.48       -1.04      1.04 o
 -18   3  10       33.48       31.93      1.86 o
 -17   3  10      254.27      258.09      3.87 o
 -16   3  10        2.66        2.07      0.87 o
 -15   3  10      241.83      247.08      3.64 o
 -14   3  10        3.83        5.08      0.87 o
 -13   3  10      281.06      267.49      3.76 o
 -12   3  10        0.32        0.38      0.75 o
 -11   3  10      356.81      349.39      4.99 o
 -10   3  10        1.62        5.37      1.10 o
  -9   3  10       36.36       42.22      1.53 o
  -8   3  10      677.22      614.43      7.44 o
  -7   3  10      428.86      386.67      5.06 o
  -6   3  10      529.36      440.76      5.59 o
  -5   3  10       14.02       14.58      1.02 o
  -4   3  10        7.92        7.03      0.79 o
  -3   3  10       10.11        6.97      0.73 o
  -2   3  10        7.07        7.34      1.40 o
  -1   3  10       10.55       17.47      1.09 o
   0   3  10      680.37      599.66      8.11 o
   1   3  10      243.11      182.31      3.27 o
   2   3  10      180.91      143.20      2.85 o
   3   3  10       51.83       44.96      1.62 o
   4   3  10      193.83      178.49      3.34 o
   5   3  10       38.31       32.00      2.40 o
   6   3  10      334.14      320.69      7.07 o
   7   3  10     1161.48     1161.72     17.40 o
   8   3  10       30.83       32.81      2.00 o
   9   3  10      390.11      386.46      6.90 o
  10   3  10      288.92      282.14      5.50 o
  11   3  10        8.87        8.31      2.26 o
  12   3  10        6.11        6.84      1.20 o
  13   3  10      102.87      109.42      3.25 o
  14   3  10        8.24        8.13      1.32 o
  15   3  10       77.95       85.17      3.18 o
  16   3  10        6.90        6.77      2.26 o
  17   3  10        0.55        0.77      1.36 o
 -19   4  10      439.14      468.33      9.71 o
 -18   4  10       31.66       31.70      1.97 o
 -17   4  10       82.82       76.47      2.64 o
 -16   4  10        4.72        6.24      1.31 o
 -15   4  10      237.56      245.70      5.19 o
 -14   4  10       18.71       18.94      1.60 o
 -13   4  10        0.15       -0.26      0.63 o
 -12   4  10       76.34       82.95      3.32 o
 -11   4  10       19.73       16.03      1.02 o
 -10   4  10       21.09       20.87      1.16 o
  -9   4  10        0.42       -0.85      0.85 o
  -8   4  10       58.99       56.35      1.66 o
  -7   4  10       12.98       12.41      0.97 o
  -6   4  10        6.55       10.29      0.93 o
  -5   4  10        0.88        0.13      0.58 o
  -4   4  10        3.00        6.69      0.98 o
  -3   4  10      115.39      114.12      2.38 o
  -2   4  10       26.52       19.38      1.22 o
  -1   4  10       95.46       97.45      2.23 o
   0   4  10       28.22       36.17      1.40 o
   1   4  10        4.20        3.36      0.81 o
   2   4  10        0.73        1.50      0.91 o
   3   4  10       12.05       14.76      1.05 o
   4   4  10      113.73      109.30      2.35 o
   5   4  10       15.90       19.99      1.78 o
   6   4  10        0.23        0.77      0.68 o
   7   4  10      102.22      105.29      4.10 o
   8   4  10      142.37      141.15      5.09 o
   9   4  10        0.40       -0.57      1.41 o
  10   4  10      185.02      192.07      6.51 o
  11   4  10      599.83      614.67     14.71 o
  12   4  10       49.23       54.03      3.68 o
  13   4  10      376.26      381.30     10.47 o
  14   4  10      415.08      427.69     11.31 o
  15   4  10       44.63       42.15      3.39 o
  16   4  10        6.34        5.09      1.98 o
 -18   5  10       29.23       25.32      1.94 o
 -17   5  10       78.87       77.43      2.76 o
 -16   5  10       32.20       27.88      1.95 o
 -15   5  10      272.69      298.34      5.26 o
 -14   5  10       53.70       52.28      2.32 o
 -13   5  10       36.76       34.11      1.97 o
 -12   5  10        8.75        6.85      1.25 o
 -11   5  10        0.12       -0.94      1.12 o
 -10   5  10       61.13       65.63      2.53 o
  -9   5  10       58.38       52.10      2.33 o
  -8   5  10      129.17      118.19      3.55 o
  -7   5  10        2.95        2.74      1.03 o
  -6   5  10      107.84       90.16      2.79 o
  -5   5  10      186.41      157.65      3.58 o
  -4   5  10       50.29       37.90      4.67 o
  -3   5  10        9.97        9.63      3.39 o
  -2   5  10       35.30       39.19      2.24 o
  -1   5  10        1.75       -0.57      1.15 o
   0   5  10       93.95       70.69      2.85 o
   1   5  10      367.32      325.62      6.72 o
   2   5  10      194.11      174.06      4.55 o
   3   5  10        0.84        1.23      1.70 o
   4   5  10       23.48       24.23      1.97 o
   5   5  10       79.26       83.16      3.06 o
   6   5  10       29.38       28.86      3.11 o
   7   5  10       25.44       27.16      2.55 o
   8   5  10      129.21      132.10      5.09 o
   9   5  10        7.67       10.47      1.98 o
  10   5  10      110.90      110.60      4.81 o
  11   5  10        8.18        7.92      1.98 o
  12   5  10      105.70      100.42      4.81 o
  13   5  10       79.50       74.96      4.24 o
  14   5  10      294.17      290.50      9.05 o
  15   5  10      270.08      248.64      8.20 o
 -16   6  10       31.41       31.08      2.68 o
 -15   6  10       22.46       14.97      1.96 o
 -14   6  10       47.47       42.48      2.27 o
 -13   6  10        6.60        8.39      1.80 o
 -12   6  10       20.79       17.71      1.71 o
 -11   6  10      221.21      251.29      5.98 o
 -10   6  10       12.13        7.40      1.50 o
  -9   6  10       57.47       60.01      2.81 o
  -8   6  10       98.01       93.77      3.00 o
  -7   6  10       16.71       13.18      1.63 o
  -6   6  10       24.32       28.18      2.24 o
  -5   6  10      109.31      103.56      3.60 o
  -4   6  10        3.47        2.14      1.36 o
  -3   6  10       44.30       42.26      2.45 o
  -2   6  10        2.18        2.74      1.20 o
  -1   6  10        5.10        1.57      1.20 o
   0   6  10        3.66        1.20      1.27 o
   1   6  10       10.29        8.04      2.12 o
   2   6  10        0.53        1.89      1.20 o
   3   6  10       43.89       51.37      5.09 o
   4   6  10        0.25        1.15      1.20 o
   5   6  10      275.71      276.38      6.32 o
   6   6  10        1.21        0.57      1.20 o
   7   6  10       16.56       16.42      1.98 o
   8   6  10       21.05       16.41      2.26 o
   9   6  10        0.92        0.57      1.70 o
  10   6  10        7.03        6.51      1.98 o
  11   6  10        8.20        9.05      2.26 o
  12   6  10       27.08       22.63      2.83 o
  13   6  10       42.14       44.69      3.68 o
 -14   7  10      135.04      127.12      4.63 o
 -13   7  10      170.73      169.48      4.44 o
 -12   7  10      195.15      189.07      4.65 o
 -11   7  10        0.05       -1.21      1.21 o
 -10   7  10       11.04       10.30      1.65 o
  -9   7  10        4.97        2.93      1.33 o
  -8   7  10       12.26        8.99      1.83 o
  -7   7  10      430.80      472.85      9.45 o
  -6   7  10       33.27       28.84      2.35 o
  -5   7  10        2.37        3.47      1.56 o
  -4   7  10        2.26        1.53      3.68 o
  -3   7  10        0.04       -0.96      1.70 o
  -2   7  10       32.67       35.77      2.56 o
  -1   7  10        1.36        0.40      1.36 o
   0   7  10      155.82      149.12      5.52 o
   1   7  10       15.80       15.88      3.82 o
   2   7  10       92.98      100.02      3.74 o
   3   7  10        2.31        0.73      1.41 o
   4   7  10       57.91       57.07      2.92 o
   5   7  10      112.09      109.84      3.87 o
   6   7  10       29.73       36.99      2.72 o
   7   7  10       77.19       79.57      8.20 o
   8   7  10      121.48      106.05      4.01 o
   9   7  10        8.15        4.53      1.98 o
  10   7  10      100.09       91.93      4.81 o
  11   7  10       75.44       72.98      4.24 o
 -11   8  10        0.65       -1.04      1.44 o
 -10   8  10       28.22       27.78      4.10 o
  -9   8  10       76.38       67.04      5.66 o
  -8   8  10       27.29       22.15      5.23 o
  -7   8  10       24.95       18.17      2.55 o
  -6   8  10        4.47        1.90      5.09 o
  -5   8  10       30.35       35.44      9.62 o
  -4   8  10       29.23       19.23      3.68 o
  -3   8  10      243.91      274.19      6.66 o
  -2   8  10        1.08        1.34      1.46 o
  -1   8  10        7.68        5.46      1.62 o
   0   8  10        8.96        6.83      3.11 o
   1   8  10       28.31       28.12      3.54 o
   2   8  10        0.84        0.68      1.41 o
   3   8  10        7.76        7.34      1.67 o
   4   8  10        0.04        0.91      1.41 o
   5   8  10       16.52       19.58      3.54 o
   6   8  10        0.58       -0.78      1.46 o
   7   8  10        7.42        6.03      1.71 o
   8   8  10      143.60      139.34      4.69 o
  -2   9  10        1.05        2.55      2.55 o
  -1   9  10       95.95      112.02      7.07 o
   0   9  10       26.39       24.04      4.24 o
   1   9  10       76.39       96.46      6.51 o
 -20   1  11       31.20       28.04      1.45 o
 -19   1  11        4.54        3.98      0.91 o
 -18   1  11        6.35        4.27      0.88 o
 -17   1  11        1.57        0.99      0.79 o
 -16   1  11      180.44      182.79      2.87 o
 -15   1  11       14.64       12.29      0.98 o
 -14   1  11      219.56      211.80      3.06 o
 -13   1  11        0.54        0.65      0.71 o
 -12   1  11      388.09      391.37      4.51 o
 -11   1  11       10.09        7.19      0.85 o
 -10   1  11       14.45       14.87      1.28 o
  -9   1  11     1653.08     1653.97     14.48 o
  -8   1  11      297.84      311.29      3.74 o
  -7   1  11      749.19      769.77      7.82 o
  -6   1  11       25.17       25.69      1.08 o
  -5   1  11      166.98      166.97      2.36 o
  -4   1  11      379.83      373.14      4.20 o
  -3   1  11      316.50      306.02      3.63 o
  -2   1  11      143.03      149.21      3.80 o
  -1   1  11     1760.13     1771.98     18.34 o
   0   1  11        6.95        6.71      1.37 o
   1   1  11     1617.77     1556.14     18.39 o
   2   1  11      102.90       99.45      2.16 o
   3   1  11      283.76      276.10      4.16 o
   4   1  11      275.15      277.68      4.20 o
   5   1  11        8.04        8.04      1.31 o
   6   1  11      123.19      117.18      2.50 o
   7   1  11       55.68       58.94      2.62 o
   8   1  11      808.87      737.00      9.55 o
   9   1  11       99.30      111.80      3.50 o
  10   1  11      126.74      120.13      3.60 o
  11   1  11      100.81      106.56      3.50 o
  12   1  11        4.46        3.82      1.40 o
  13   1  11        4.48        2.87      1.70 o
  14   1  11        1.36       -0.11      1.41 o
  15   1  11       11.20        8.50      1.60 o
  16   1  11       98.52       92.53      3.60 o
  17   1  11       15.78       14.14      1.80 o
 -20   2  11        6.02        4.36      1.08 o
 -19   2  11        0.45       -1.19      1.21 o
 -18   2  11       19.32       18.82      1.32 o
 -17   2  11       41.56       36.72      1.67 o
 -16   2  11       27.97       25.85      1.38 o
 -15   2  11        2.74        3.38      0.85 o
 -14   2  11        0.27        3.16      1.19 o
 -13   2  11     1430.55     1440.78     15.96 o
 -12   2  11       45.29       43.57      2.77 o
 -11   2  11      173.19      200.07      3.28 o
 -10   2  11      238.78      214.47      3.41 o
  -9   2  11      143.53      142.74      2.64 o
  -8   2  11       55.64       51.34      1.80 o
  -7   2  11      615.41      584.46      7.10 o
  -6   2  11      173.81      167.58      2.76 o
  -5   2  11        0.57        2.17      0.90 o
  -4   2  11      564.77      546.01      6.56 o
  -3   2  11       62.25       51.13      1.48 o
  -2   2  11        0.17       -0.72      0.72 o
  -1   2  11       48.64       41.39      1.57 o
   0   2  11        4.46        1.80      0.72 o
   1   2  11      103.59       95.97      2.32 o
   2   2  11        2.57        3.11      1.09 o
   3   2  11     1414.64     1418.67     24.47 o
   4   2  11     1271.37     1136.44     17.00 o
   5   2  11      573.45      523.39      8.69 o
   6   2  11       52.52       47.46      2.09 o
   7   2  11       25.74       24.66      1.60 o
   8   2  11       36.32       29.96      1.98 o
   9   2  11       21.77       26.52      1.41 o
  10   2  11       20.58       17.06      1.24 o
  11   2  11        6.23        7.44      1.15 o
  12   2  11       57.30       54.51      2.04 o
  13   2  11       37.18       38.72      1.87 o
  14   2  11        0.57        0.42      0.85 o
  15   2  11       52.13       56.93      2.90 o
  16   2  11        1.19        1.86      1.84 o
 -19   3  11        0.40       -1.04      1.04 o
 -18   3  11       23.47       24.30      1.63 o
 -17   3  11      719.43      744.04     11.03 o
 -16   3  11        7.87        9.02      1.02 o
 -15   3  11      169.41      181.14      3.08 o
 -14   3  11        0.66        0.63      0.88 o
 -13   3  11        2.63        4.38      0.86 o
 -12   3  11       14.59       17.54      1.27 o
 -11   3  11      316.03      319.49      4.66 o
 -10   3  11       94.56      112.26      2.35 o
  -9   3  11       47.93       39.16      1.53 o
  -8   3  11        7.82        2.81      0.74 o
  -7   3  11      234.71      219.69      3.44 o
  -6   3  11      165.96      127.41      2.42 o
  -5   3  11       89.08       84.31      2.01 o
  -4   3  11      492.38      483.70      6.79 o
  -3   3  11      525.26      499.47      7.02 o
  -2   3  11        1.45        1.04      1.71 o
  -1   3  11        0.82        0.46      0.72 o
   0   3  11      300.00      240.08      4.04 o
   1   3  11        5.59        0.35      1.55 o
   2   3  11      375.49      344.91      5.23 o
   3   3  11       17.85       16.49      1.23 o
   4   3  11      178.91      193.08      4.53 o
   5   3  11       34.92       23.69      3.82 o
   6   3  11      114.80      134.83      3.40 o
   7   3  11      516.09      525.50      8.90 o
   8   3  11      214.14      219.56      4.70 o
   9   3  11      294.56      312.19      6.00 o
  10   3  11        0.89        1.27      1.00 o
  11   3  11       79.47       77.44      6.65 o
  12   3  11       53.58       58.75      3.11 o
  13   3  11      156.52      159.01      4.00 o
  14   3  11       12.82       11.30      2.12 o
  15   3  11        0.25        0.04      2.26 o
  16   3  11       61.87       59.27      2.85 o
 -18   4  11        0.16       -1.15      1.28 o
 -17   4  11       87.19       84.37      3.00 o
 -16   4  11       48.50       47.00      2.90 o
 -15   4  11      180.92      173.70      3.96 o
 -14   4  11        0.62       -1.05      1.05 o
 -13   4  11       29.44       27.73      1.58 o
 -12   4  11       94.86       91.68      2.78 o
 -11   4  11       41.86       35.77      1.51 o
 -10   4  11        2.35        1.31      0.76 o
  -9   4  11      299.63      262.03      3.92 o
  -8   4  11      139.91      127.97      2.51 o
  -7   4  11      180.54      174.18      2.98 o
  -6   4  11        0.27        1.66      0.90 o
  -5   4  11       36.55       28.49      2.82 o
  -4   4  11     1331.50     1184.17     14.92 o
  -3   4  11      172.49      151.40      4.55 o
  -2   4  11      781.81      664.15      9.00 o
  -1   4  11       47.97       40.20      2.67 o
   0   4  11       57.60       48.62      3.81 o
   1   4  11      517.39      481.08      6.78 o
   2   4  11       45.17       53.39      3.22 o
   3   4  11       15.23        9.95      0.98 o
   4   4  11        1.28        1.06      0.75 o
   5   4  11        1.17        1.48      0.88 o
   6   4  11       89.92       97.82      5.09 o
   7   4  11       27.10       25.15      1.69 o
   8   4  11       62.60       58.77      2.24 o
   9   4  11      111.19      107.77      4.81 o
  10   4  11      143.16      158.69      5.94 o
  11   4  11      156.75      134.64      5.37 o
  12   4  11      231.53      244.68      7.64 o
  13   4  11        0.09        1.98      1.70 o
  14   4  11      115.66      120.78      5.37 o
  15   4  11       39.69       38.19      3.39 o
 -17   5  11        5.95        4.18      1.41 o
 -16   5  11       10.75        8.09      1.46 o
 -15   5  11      251.88      261.74      9.78 o
 -14   5  11       10.88        9.43      1.66 o
 -13   5  11       54.62       52.21      3.46 o
 -12   5  11       10.75        7.94      1.35 o
 -11   5  11       71.48       65.31      2.61 o
 -10   5  11       67.31       68.54      2.61 o
  -9   5  11       11.12        9.06      1.41 o
  -8   5  11      140.95      135.94      3.49 o
  -7   5  11       11.29        8.30      1.32 o
  -6   5  11      220.76      204.98      5.10 o
  -5   5  11       15.91       16.84      3.68 o
  -4   5  11       93.73       84.39      8.63 o
  -3   5  11      104.70      100.52      3.46 o
  -2   5  11       20.09       27.31      3.54 o
  -1   5  11       46.97       39.46      4.10 o
   0   5  11      254.12      229.00      5.43 o
   1   5  11       89.02       95.41      3.33 o
   2   5  11      288.06      270.33      6.04 o
   3   5  11        8.17        9.61      1.56 o
   4   5  11       48.92       53.86      2.65 o
   5   5  11       43.88       42.70      2.45 o
   6   5  11       62.06       64.49      3.68 o
   7   5  11       40.42       46.67      3.39 o
   8   5  11       73.42       77.51      4.24 o
   9   5  11      106.88      125.59      5.37 o
  10   5  11      321.11      338.87      9.62 o
  11   5  11        0.25        1.41      1.70 o
  12   5  11       87.20       86.27      4.53 o
  13   5  11        0.01       -1.70      1.70 o
  14   5  11       75.13       77.22      4.53 o
 -15   6  11       21.34       16.06      1.98 o
 -14   6  11       52.00       48.69      2.74 o
 -13   6  11       22.26       21.89      4.41 o
 -12   6  11      141.04      136.06      6.08 o
 -11   6  11      144.84      167.43      4.20 o
 -10   6  11      216.31      212.24      4.78 o
  -9   6  11       90.98       85.31      4.23 o
  -8   6  11       21.60       16.49      2.04 o
  -7   6  11       22.45       17.64      2.04 o
  -6   6  11       23.54       22.34      3.54 o
  -5   6  11        9.93        8.22      1.62 o
  -4   6  11       39.19       33.43      2.83 o
  -3   6  11        0.07       -1.44      2.55 o
  -2   6  11       61.16       59.68      2.85 o
  -1   6  11        4.67        4.19      1.41 o
   0   6  11      153.78      160.02      4.55 o
   1   6  11       16.15       15.89      1.84 o
   2   6  11       31.14       35.84      2.51 o
   3   6  11       45.25       51.89      2.85 o
   4   6  11      387.48      371.90      7.81 o
   5   6  11       13.11       21.76      4.67 o
   6   6  11      479.39      470.37      9.42 o
   7   6  11       29.05       28.29      2.83 o
   8   6  11        2.66        1.41      1.70 o
   9   6  11      287.47      287.68      8.77 o
  10   6  11        2.71        1.98      1.98 o
  11   6  11        8.42        8.77      2.26 o
  12   6  11       50.29       55.72      3.96 o
 -13   7  11       28.48       20.93      2.53 o
 -12   7  11       39.02       32.64      2.76 o
 -11   7  11        4.69        2.52      1.44 o
 -10   7  11       18.14        9.48      3.96 o
  -9   7  11       19.47       18.57      2.24 o
  -8   7  11        0.01        0.14      1.56 o
  -7   7  11       86.86      104.10      6.51 o
  -6   7  11       88.95       93.47      3.81 o
  -5   7  11        0.16        0.45      1.98 o
  -4   7  11        7.60        5.91      1.62 o
  -3   7  11       23.01       18.33      4.53 o
  -2   7  11        3.24        2.90      1.98 o
  -1   7  11       29.22       29.21      7.92 o
   0   7  11        1.36        0.62      1.41 o
   1   7  11       81.09       97.32      4.53 o
   2   7  11      201.30      201.79      5.50 o
   3   7  11       98.44      111.20      4.07 o
   4   7  11      113.22      110.09      4.67 o
   5   7  11       35.15       38.50      3.11 o
   6   7  11        3.06        1.47      1.41 o
   7   7  11        0.86       -1.13      1.41 o
   8   7  11        6.50        8.77      2.26 o
   9   7  11       25.10       26.59      3.11 o
  -9   8  11        7.21        6.51      2.26 o
  -8   8  11        4.81        2.80      1.83 o
  -7   8  11        1.05        1.88      1.62 o
  -6   8  11        1.84        0.97      2.55 o
  -5   8  11        0.74        0.38      1.84 o
  -4   8  11       64.88       70.15      5.66 o
  -3   8  11        1.78        3.13      3.11 o
  -2   8  11      279.11      285.56      7.21 o
  -1   8  11       42.74       45.27      3.13 o
   0   8  11        0.28        1.41      2.26 o
   1   8  11        4.99        5.37      1.62 o
   2   8  11       13.99       10.32      1.98 o
   3   8  11        5.33        6.05      2.69 o
   4   8  11      274.40      270.57      6.79 o
   5   8  11        0.44       -0.04      1.46 o
   6   8  11        0.52        1.43      1.62 o
 -19   0  12        8.06        6.66      1.44 o
 -18   0  12        0.53        1.71      1.27 o
 -17   0  12       12.55       10.83      1.54 o
 -16   0  12       78.63       83.17      2.82 o
 -15   0  12       32.75       31.66      2.04 o
 -14   0  12       25.35       26.91      1.82 o
 -13   0  12       17.92       18.83      1.58 o
 -12   0  12        4.01        4.02      1.16 o
 -11   0  12      105.53      104.77      2.83 o
 -10   0  12       14.25       13.27      1.56 o
  -9   0  12       71.97       75.38      2.85 o
  -8   0  12      156.94      166.97      4.27 o
  -7   0  12      291.42      291.88      6.22 o
  -6   0  12      812.20      815.73     13.45 o
  -5   0  12     2804.73     2708.94     60.53 o
  -4   0  12     1266.27     1264.91     39.46 o
  -3   0  12      555.04      521.02     11.17 o
  -2   0  12      110.33      109.19      4.53 o
  -1   0  12       10.13        6.79      1.70 o
   0   0  12        2.89       -0.28      1.41 o
   1   0  12      371.89      378.19      9.90 o
   2   0  12       80.40       75.81      3.96 o
   3   0  12       25.16       29.70      2.83 o
   4   0  12       96.29       93.06      4.53 o
   5   0  12      383.53      390.64     10.47 o
   6   0  12       16.11       15.27      2.26 o
   7   0  12       30.68       29.42      2.83 o
   8   0  12       72.02       69.59      4.24 o
   9   0  12      415.95      390.92     10.75 o
  10   0  12       31.62       30.27      3.11 o
  11   0  12      159.83      162.65      6.22 o
  12   0  12      139.18      121.07      5.66 o
  13   0  12       74.29       70.15      4.53 o
  14   0  12       58.08       54.88      4.24 o
  15   0  12       43.20       46.96      3.96 o
  16   0  12      189.92      183.30      7.07 o
 -19   1  12       65.45       61.00      2.05 o
 -18   1  12       15.10       15.35      1.28 o
 -17   1  12       47.73       48.29      1.67 o
 -16   1  12       28.59       27.84      1.47 o
 -15   1  12       19.67       15.88      1.11 o
 -14   1  12       15.22       18.48      1.17 o
 -13   1  12       42.47       41.18      1.48 o
 -12   1  12        0.79        0.64      0.71 o
 -11   1  12      143.54      148.83      2.48 o
 -10   1  12       95.22       99.57      2.14 o
  -9   1  12      838.24      867.40      9.13 o
  -8   1  12      223.59      232.20      3.67 o
  -7   1  12      261.11      256.93      4.49 o
  -6   1  12        5.12        5.01      0.86 o
  -5   1  12        0.14       -0.64      0.69 o
  -4   1  12       47.31       45.69      1.61 o
  -3   1  12        9.48        4.95      1.03 o
  -2   1  12      251.75      237.27      4.12 o
  -1   1  12      582.15      584.28     16.57 o
   0   1  12      621.50      638.58     10.40 o
   1   1  12        3.96        4.68      1.56 o
   2   1  12       28.71       25.03      4.81 o
   3   1  12        1.33       -0.14      1.00 o
   4   1  12       11.41        8.59      1.29 o
   5   1  12      535.04      534.21      9.30 o
   6   1  12       33.57       31.26      2.00 o
   7   1  12        4.51        7.76      3.82 o
   8   1  12       49.71       37.64      2.40 o
   9   1  12       31.57       28.16      2.00 o
  10   1  12       64.48       55.90      2.80 o
  11   1  12        0.71        1.22      2.55 o
  12   1  12       65.75       61.54      3.00 o
  13   1  12       62.03       55.80      2.90 o
  14   1  12        0.97        1.98      1.41 o
  15   1  12      143.56      143.56      4.40 o
  16   1  12       10.08       10.19      1.80 o
 -19   2  12        3.08        1.62      1.17 o
 -18   2  12        6.49        4.30      1.02 o
 -17   2  12        0.79       -0.86      0.86 o
 -16   2  12       33.71       32.80      1.64 o
 -15   2  12      179.53      180.07      3.68 o
 -14   2  12       54.10       58.26      2.15 o
 -13   2  12      140.89      156.55      2.72 o
 -12   2  12      424.72      416.84      5.15 o
 -11   2  12      132.57      132.13      2.60 o
 -10   2  12        6.49       12.10      1.14 o
  -9   2  12        2.12        1.36      0.73 o
  -8   2  12       25.02       24.56      1.27 o
  -7   2  12        5.24        5.61      0.81 o
  -6   2  12        0.14       -0.40      0.69 o
  -5   2  12       11.65       11.72      0.97 o
  -4   2  12       66.29       63.70      3.28 o
  -3   2  12       43.84       36.42      1.57 o
  -2   2  12       34.90       34.07      1.57 o
  -1   2  12       23.02       21.54      2.28 o
   0   2  12      146.08      144.97      2.90 o
   1   2  12      212.93      202.78      8.63 o
   2   2  12       52.56       51.99      3.54 o
   3   2  12      212.14      185.71      3.99 o
   4   2  12        3.48        8.62      1.09 o
   5   2  12       12.71       13.48      1.29 o
   6   2  12       78.08       66.56      3.11 o
   7   2  12       27.74       22.98      2.83 o
   8   2  12        0.03       -0.35      0.88 o
   9   2  12      175.01      171.21      4.02 o
  10   2  12        2.20        1.64      0.85 o
  11   2  12        4.41        4.84      1.07 o
  12   2  12        0.69        1.28      1.29 o
  13   2  12      125.04      131.25      3.99 o
  14   2  12        0.68        2.30      2.69 o
  15   2  12       61.76       68.20      5.23 o
 -18   3  12      127.31      136.93      3.43 o
 -17   3  12      160.21      169.28      4.33 o
 -16   3  12       97.56       97.54      2.31 o
 -15   3  12       30.57       30.50      1.92 o
 -14   3  12        6.83        6.53      0.91 o
 -13   3  12       53.86       47.26      1.63 o
 -12   3  12        1.55        0.57      1.22 o
 -11   3  12        5.36        2.79      0.84 o
 -10   3  12        1.18        0.51      0.82 o
  -9   3  12      125.98      114.13      2.42 o
  -8   3  12      255.03      241.65      3.80 o
  -7   3  12       14.19       16.81      1.10 o
  -6   3  12        1.41        3.56      0.79 o
  -5   3  12       63.57       59.61      1.95 o
  -4   3  12        5.60        4.94      0.98 o
  -3   3  12       94.79       89.50      2.29 o
  -2   3  12       19.23       17.18      1.25 o
  -1   3  12       10.16        4.89      0.89 o
   0   3  12      225.64      191.44      3.54 o
   1   3  12        2.80        1.75      0.86 o
   2   3  12        1.70        1.98      1.00 o
   3   3  12       10.22        6.77      1.98 o
   4   3  12       17.43       17.58      1.40 o
   5   3  12      111.23      103.39      3.00 o
   6   3  12        2.63        2.26      1.00 o
   7   3  12       71.62       70.04      2.60 o
   8   3  12       65.26       71.47      2.60 o
   9   3  12       22.12       22.88      1.60 o
  10   3  12        2.89        0.28      1.56 o
  11   3  12      153.17      156.55      3.90 o
  12   3  12        0.02        0.72      1.41 o
  13   3  12       68.63       73.30      5.94 o
  14   3  12        0.54        1.41      1.41 o
 -17   4  12       16.57       14.29      1.76 o
 -16   4  12       11.25        8.84      1.46 o
 -15   4  12       73.43       76.32      4.26 o
 -14   4  12      116.30      113.22      3.04 o
 -13   4  12        6.80        4.88      0.94 o
 -12   4  12        8.14        6.31      0.97 o
 -11   4  12       64.84       65.53      2.69 o
 -10   4  12        3.66        3.80      0.90 o
  -9   4  12       46.33       53.79      1.80 o
  -8   4  12       10.11        7.61      0.98 o
  -7   4  12       41.20       43.59      1.79 o
  -6   4  12        4.93        3.78      0.88 o
  -5   4  12       67.77       62.69      1.98 o
  -4   4  12       73.02       66.08      1.96 o
  -3   4  12        0.68       -0.48      0.81 o
  -2   4  12       90.61      101.16      2.47 o
  -1   4  12        0.64        0.01      1.53 o
   0   4  12       15.25       13.38      1.18 o
   1   4  12        3.81        2.58      0.81 o
   2   4  12       45.67       50.97      1.91 o
   3   4  12        5.36        3.28      1.27 o
   4   4  12       10.09        7.72      1.13 o
   5   4  12       23.44       26.00      3.68 o
   6   4  12       69.09       65.51      2.38 o
   7   4  12       88.41       92.91      2.78 o
   8   4  12       30.70       31.12      3.11 o
   9   4  12       25.69       21.22      2.55 o
  10   4  12        1.80        2.26      1.70 o
  11   4  12      141.86      155.01      5.94 o
  12   4  12       29.87       26.87      2.83 o
  13   4  12       29.16       36.49      3.39 o
 -16   5  12       29.42       26.00      5.21 o
 -15   5  12       28.95       25.43      3.27 o
 -14   5  12        5.83        3.58      1.88 o
 -13   5  12       37.56       36.17      2.65 o
 -12   5  12       52.14       49.03      2.57 o
 -11   5  12      239.47      246.15      5.16 o
 -10   5  12       59.30       58.81      4.53 o
  -9   5  12        2.02        1.77      1.15 o
  -8   5  12      395.70      386.37      8.01 o
  -7   5  12       33.94       40.73      2.56 o
  -6   5  12       34.13       32.20      2.30 o
  -5   5  12       11.24       12.50      2.26 o
  -4   5  12       56.22       53.28      2.77 o
  -3   5  12        3.45        2.67      1.36 o
  -2   5  12        5.43        5.76      1.41 o
  -1   5  12       19.25       15.28      4.67 o
   0   5  12        0.04        0.48      1.20 o
   1   5  12        0.41       -0.57      1.70 o
   2   5  12       41.82       56.14      2.78 o
   3   5  12        2.81        4.57      1.36 o
   4   5  12        0.42        0.57      1.41 o
   5   5  12       51.94       46.11      3.39 o
   6   5  12        0.18        0.00      1.41 o
   7   5  12       71.85       82.31      4.24 o
   8   5  12        8.33        5.09      1.98 o
   9   5  12       39.75       38.19      3.39 o
  10   5  12       27.62       18.67      2.55 o
  11   5  12       47.20       47.80      3.68 o
  12   5  12       16.45       14.99      2.55 o
 -14   6  12        0.62       -1.46      1.46 o
 -13   6  12       12.96        9.34      1.55 o
 -12   6  12       66.85       61.83      5.06 o
 -11   6  12       59.27       60.99      4.03 o
 -10   6  12        8.54        4.65      1.98 o
  -9   6  12        7.24        4.97      1.67 o
  -8   6  12        4.03        3.51      1.62 o
  -7   6  12      149.97      152.11      4.69 o
  -6   6  12       55.47       55.92      2.98 o
  -5   6  12       24.72       21.35      5.94 o
  -4   6  12      188.25      189.06      5.23 o
  -3   6  12       55.26       59.05      2.92 o
  -2   6  12       31.58       37.11      2.65 o
  -1   6  12       62.07       70.06      3.13 o
   0   6  12       75.27       74.60      5.94 o
   1   6  12       20.54       16.31      3.96 o
   2   6  12       29.00       33.19      4.81 o
   3   6  12       17.06       20.24      3.68 o
   4   6  12       15.20       14.06      5.09 o
   5   6  12       65.55       62.80      3.96 o
   6   6  12       19.89       22.91      2.83 o
   7   6  12       20.16       20.93      2.83 o
   8   6  12       43.29       41.30      3.68 o
   9   6  12        0.01        0.28      1.70 o
  10   6  12       17.13       11.31      2.55 o
 -11   7  12        9.39        5.09      2.26 o
 -10   7  12        7.01        4.07      1.88 o
  -9   7  12       18.96       15.53      2.24 o
  -8   7  12        5.35        2.91      1.67 o
  -7   7  12       16.19       13.48      2.04 o
  -6   7  12        2.50        1.51      1.62 o
  -5   7  12        0.17       -0.95      3.25 o
  -4   7  12        0.08       -1.41      1.41 o
  -3   7  12       60.49       67.79      5.23 o
  -2   7  12      154.74      163.05      6.93 o
  -1   7  12      126.75      144.30      4.69 o
   0   7  12      331.50      334.36      7.61 o
   1   7  12        0.24        1.36      1.56 o
   2   7  12        8.71        9.87      1.83 o
   3   7  12       12.65       15.10      2.04 o
   4   7  12      254.34      264.55      6.52 o
   5   7  12       17.86       22.76      2.30 o
   6   7  12        0.83       -1.41      1.70 o
   7   7  12       40.42       41.86      3.68 o
  -6   8  12        1.67        2.55      2.26 o
  -5   8  12       92.45       98.15      6.79 o
  -4   8  12       53.30       46.96      5.66 o
  -3   8  12       54.04       68.45      5.66 o
  -2   8  12        1.44        0.60      3.68 o
  -1   8  12       40.39       43.72      5.09 o
   0   8  12       32.33       34.91      6.65 o
   1   8  12      193.82      206.50      5.91 o
   2   8  12       27.56       31.57      2.72 o
   3   8  12        0.13       -1.41      1.98 o
 -18   1  13       20.55       15.94      1.49 o
 -17   1  13       22.51       21.68      1.42 o
 -16   1  13        0.53        0.06      0.90 o
 -15   1  13       22.27       20.44      1.37 o
 -14   1  13        2.23        4.35      0.96 o
 -13   1  13      116.07      115.91      2.50 o
 -12   1  13       68.79       71.63      1.99 o
 -11   1  13      204.16      218.90      3.75 o
 -10   1  13      247.76      259.52      4.18 o
  -9   1  13       68.72       69.81      2.09 o
  -8   1  13       21.07       19.55      1.25 o
  -7   1  13       11.95        9.71      1.00 o
  -6   1  13      161.74      172.72      3.09 o
  -5   1  13       57.90       57.72      1.86 o
  -4   1  13        0.35       -0.43      0.86 o
  -3   1  13      220.99      227.88      4.12 o
  -2   1  13       20.63       19.05      1.69 o
  -1   1  13        0.16        0.28      1.00 o
   0   1  13       33.15       33.48      2.09 o
   1   1  13        0.19        0.98      1.09 o
   2   1  13       20.10       21.59      1.80 o
   3   1  13        2.10        2.40      1.20 o
   4   1  13        0.06       -0.99      1.00 o
   5   1  13       16.01       21.50      1.80 o
   6   1  13       67.06       60.82      2.80 o
   7   1  13      272.99      298.07      6.30 o
   8   1  13        1.24        2.55      1.40 o
   9   1  13      100.44      107.23      3.60 o
  10   1  13        0.98        0.99      1.40 o
  11   1  13        0.36       -0.94      1.29 o
  12   1  13       96.09      102.41      3.80 o
  13   1  13       23.11       19.77      2.09 o
  14   1  13       87.90       91.09      5.09 o
 -18   2  13        4.09        4.52      1.19 o
 -17   2  13      136.70      133.92      4.54 o
 -16   2  13       24.75       23.37      1.47 o
 -15   2  13       84.66       92.20      2.72 o
 -14   2  13      263.45      260.00      4.63 o
 -13   2  13      161.23      161.90      3.48 o
 -12   2  13       33.93       36.29      1.87 o
 -11   2  13       13.84       14.66      2.08 o
 -10   2  13        0.05        0.50      1.00 o
  -9   2  13        0.25       -0.27      0.73 o
  -8   2  13       64.88       65.33      1.80 o
  -7   2  13       10.70       10.81      0.95 o
  -6   2  13       50.81       57.07      2.35 o
  -5   2  13       14.44       12.39      1.15 o
  -4   2  13        3.61        0.62      0.81 o
  -3   2  13        0.56        0.02      1.21 o
  -2   2  13      100.11       97.93      2.30 o
  -1   2  13        1.57       -0.22      1.98 o
   0   2  13       10.23        7.02      1.09 o
   1   2  13       88.10       74.03      2.38 o
   2   2  13       61.38       56.88      2.55 o
   3   2  13      103.02      114.25      3.06 o
   4   2  13       86.50       77.97      3.68 o
   5   2  13      101.51      103.40      2.85 o
   6   2  13        6.28        3.99      1.09 o
   7   2  13        5.26        3.96      1.70 o
   8   2  13       52.26       56.57      3.68 o
   9   2  13       64.79       69.68      3.10 o
  10   2  13       26.82       26.81      2.09 o
  11   2  13      232.12      239.90      5.59 o
  12   2  13       19.80       19.46      2.00 o
  13   2  13        1.08        2.17      1.49 o
  14   2  13       72.65       70.24      3.30 o
 -17   3  13       42.25       41.38      2.14 o
 -16   3  13      122.44      120.42      3.41 o
 -15   3  13       70.68       74.04      2.77 o
 -14   3  13        0.73        0.03      0.86 o
 -13   3  13        0.09        0.27      0.85 o
 -12   3  13       10.02        6.67      1.01 o
 -11   3  13       24.71       25.28      1.41 o
 -10   3  13       49.84       46.09      1.66 o
  -9   3  13       45.65       44.13      1.66 o
  -8   3  13        0.11       -0.21      0.79 o
  -7   3  13       17.15       13.06      1.17 o
  -6   3  13       47.42       60.85      2.05 o
  -5   3  13       47.56       50.03      1.85 o
  -4   3  13        3.56        3.22      0.91 o
  -3   3  13       53.43       45.31      1.79 o
  -2   3  13      231.32      239.94      4.18 o
  -1   3  13       21.76       24.27      1.92 o
   0   3  13      150.74      144.33      3.50 o
   1   3  13       59.82       62.16      2.29 o
   2   3  13      345.23      355.99      6.50 o
   3   3  13        4.56        5.52      1.20 o
   4   3  13        6.31        8.74      1.20 o
   5   3  13        0.87       -0.31      0.88 o
   6   3  13       16.12       14.60      1.40 o
   7   3  13       66.13       67.93      2.49 o
   8   3  13        9.62        7.99      1.27 o
   9   3  13       14.37       11.55      1.41 o
  10   3  13       29.90       34.57      2.09 o
  11   3  13       90.23       94.42      3.10 o
  12   3  13        0.27       -0.62      1.09 o
  13   3  13       58.92       59.12      3.68 o
 -16   4  13       10.13        9.62      1.70 o
 -15   4  13       61.43       63.19      2.85 o
 -14   4  13       11.72       10.40      1.48 o
 -13   4  13        2.16        0.50      0.88 o
 -12   4  13      114.84      120.18      2.65 o
 -11   4  13       23.05       23.52      1.71 o
 -10   4  13       24.21       24.78      1.43 o
  -9   4  13       10.57        6.84      0.98 o
  -8   4  13       23.55       19.82      1.74 o
  -7   4  13       74.84       66.60      2.15 o
  -6   4  13      134.70      124.34      2.83 o
  -5   4  13        1.46       -0.52      0.82 o
  -4   4  13      129.25      127.30      2.86 o
  -3   4  13        4.86        2.30      0.91 o
  -2   4  13        0.28       -0.81      0.81 o
  -1   4  13       76.95       87.06      2.38 o
   0   4  13       13.77       13.57      1.19 o
   1   4  13       13.14       10.69      1.29 o
   2   4  13        9.56       10.15      1.29 o
   3   4  13       15.06       12.84      1.29 o
   4   4  13       23.41       17.20      1.98 o
   5   4  13       23.51       18.47      3.68 o
   6   4  13      102.65      112.13      3.18 o
   7   4  13       90.32       94.23      4.10 o
   8   4  13        4.29        0.85      1.70 o
   9   4  13       26.88       20.37      2.55 o
  10   4  13       92.93       98.15      4.53 o
  11   4  13        3.23        1.98      1.70 o
  12   4  13        0.02        2.83      1.70 o
 -14   5  13        0.73        0.04      1.34 o
 -13   5  13        4.88        1.04      1.27 o
 -12   5  13       22.32       24.09      2.46 o
 -11   5  13       32.96       38.06      2.40 o
 -10   5  13        1.68        1.56      1.70 o
  -9   5  13       43.45       47.18      4.38 o
  -8   5  13       14.09       18.30      2.09 o
  -7   5  13       56.53       56.95      2.98 o
  -6   5  13        0.63        1.38      1.84 o
  -5   5  13        0.35       -2.12      2.12 o
  -4   5  13        0.27       -0.28      1.98 o
  -3   5  13        3.57        2.58      1.56 o
  -2   5  13        2.25        0.85      1.36 o
  -1   5  13        3.85        3.07      1.36 o
   0   5  13        1.96        0.59      1.20 o
   1   5  13        3.42        2.21      1.41 o
   2   5  13        5.62        3.68      1.70 o
   3   5  13        4.29        2.83      1.70 o
   4   5  13        0.43       -1.41      1.41 o
   5   5  13        5.90        1.70      1.70 o
   6   5  13      300.87      314.27      9.33 o
   7   5  13       13.17       12.73      2.26 o
   8   5  13        2.37        0.85      1.70 o
   9   5  13       29.04       23.48      2.83 o
  10   5  13       65.80       75.24      4.24 o
 -12   6  13       87.22       79.13      5.37 o
 -11   6  13        0.43        0.60      1.62 o
 -10   6  13       22.93       16.93      2.24 o
  -9   6  13        2.74       -1.30      1.62 o
  -8   6  13        2.78        1.89      1.70 o
  -7   6  13      144.78      147.02      4.75 o
  -6   6  13       61.35       59.62      3.19 o
  -5   6  13       27.14       29.32      2.51 o
  -4   6  13      235.28      237.96      5.98 o
  -3   6  13       71.76       71.86      4.38 o
  -2   6  13        0.23        0.11      1.56 o
  -1   6  13       78.58       74.02      4.95 o
   0   6  13        0.00        0.74      1.41 o
   1   6  13       38.57       42.36      2.78 o
   2   6  13      233.27      252.32      6.32 o
   3   6  13       42.79       51.76      3.96 o
   4   6  13        4.87        6.51      1.98 o
   5   6  13        1.18        0.57      1.70 o
   6   6  13       13.66       11.03      2.26 o
   7   6  13       10.35       12.16      2.26 o
   8   6  13       21.41       16.41      2.55 o
  -9   7  13        6.22        3.96      2.26 o
  -8   7  13        0.51       -1.62      1.62 o
  -7   7  13        7.81        6.39      1.83 o
  -6   7  13       29.93       19.67      2.45 o
  -5   7  13        1.49       -1.28      1.62 o
  -4   7  13       16.33       11.53      2.09 o
  -3   7  13      299.84      295.25      7.20 o
  -2   7  13       30.36       30.68      8.06 o
  -1   7  13        1.36        2.11      1.98 o
   0   7  13      305.26      316.93      7.53 o
   1   7  13       28.48       33.06      7.50 o
   2   7  13       39.61       41.02      2.92 o
   3   7  13       47.99       49.61      4.24 o
   4   7  13        2.32        2.55      1.98 o
   5   7  13        8.12        6.51      2.26 o
 -17   0  14       55.07       50.45      2.57 o
 -16   0  14       71.49       79.56      2.99 o
 -15   0  14       23.80       24.17      1.91 o
 -14   0  14      153.90      170.49      4.07 o
 -13   0  14       72.79       81.82      2.82 o
 -12   0  14       31.68       31.73      4.59 o
 -11   0  14        0.30        0.19      1.12 o
 -10   0  14       58.43       57.33      2.85 o
  -9   0  14       35.62       33.71      2.45 o
  -8   0  14       98.44      104.20      3.46 o
  -7   0  14      123.99      123.81      3.87 o
  -6   0  14        4.34        3.68      1.29 o
  -5   0  14        1.28       -0.85      1.41 o
  -4   0  14       64.30       75.53      3.96 o
  -3   0  14       29.49       29.70      2.83 o
  -2   0  14       68.94       70.43      3.96 o
  -1   0  14        8.77        4.53      1.70 o
   0   0  14       13.94       12.16      2.26 o
   1   0  14      197.85      213.28      7.07 o
   2   0  14       96.30      106.36      5.09 o
   3   0  14      168.77      184.99      6.79 o
   4   0  14      398.62      469.56     12.45 o
   5   0  14       68.25       82.31      4.81 o
   6   0  14       13.43       10.75      2.26 o
   7   0  14       13.49       14.14      2.55 o
   8   0  14        2.37        3.68      1.98 o
   9   0  14       11.29       13.01      2.83 o
  10   0  14        1.72        4.81      2.26 o
  11   0  14      237.02      234.78      8.20 o
  12   0  14        0.39       -0.28      2.26 o
  13   0  14       73.35       83.73      5.09 o
 -17   1  14       15.24       13.84      1.38 o
 -16   1  14        1.36        2.12      1.00 o
 -15   1  14        2.31        1.50      0.94 o
 -14   1  14      114.31      125.87      2.74 o
 -13   1  14        0.16        0.25      0.90 o
 -12   1  14        0.23       -0.79      0.83 o
 -11   1  14      114.22      117.35      2.76 o
 -10   1  14       54.04       64.19      2.11 o
  -9   1  14       23.54       26.15      1.46 o
  -8   1  14       36.88       39.48      1.75 o
  -7   1  14       11.82       12.04      1.15 o
  -6   1  14       22.33       23.42      1.51 o
  -5   1  14        3.58        2.81      1.33 o
  -4   1  14       11.05        7.13      2.97 o
  -3   1  14       17.07       17.44      3.96 o
  -2   1  14       91.54       95.82      3.18 o
  -1   1  14       25.46       21.56      1.80 o
   0   1  14      194.48      231.07      5.30 o
   1   1  14       74.63       90.29      3.30 o
   2   1  14       12.70       12.57      1.69 o
   3   1  14        6.39        5.52      1.40 o
   4   1  14        0.02       -0.71      1.20 o
   5   1  14       64.06       66.33      3.00 o
   6   1  14        8.11       10.33      1.60 o
   7   1  14        7.48        3.73      1.49 o
   8   1  14       97.17      111.20      5.94 o
   9   1  14        1.60        1.27      1.40 o
  10   1  14        1.30        2.60      1.49 o
  11   1  14        0.00        1.40      1.49 o
  12   1  14       50.94       52.03      3.68 o
  13   1  14        1.76        4.81      2.55 o
 -16   2  14       91.11       85.16      2.37 o
 -15   2  14       41.93       34.75      1.95 o
 -14   2  14       13.95       12.89      1.46 o
 -13   2  14        0.01       -0.57      0.99 o
 -12   2  14        1.16        0.46      0.98 o
 -11   2  14        7.00        5.66      1.23 o
 -10   2  14       96.11      104.86      3.07 o
  -9   2  14       81.65       90.21      2.87 o
  -8   2  14       14.11       14.09      1.44 o
  -7   2  14        3.07        2.67      2.55 o
  -6   2  14      264.51      299.60      6.39 o
  -5   2  14        8.85        8.10      1.41 o
  -4   2  14      148.21      164.58      6.22 o
  -3   2  14       95.72      107.21      4.53 o
  -2   2  14       10.43        7.92      1.70 o
  -1   2  14        3.18        3.11      1.41 o
   0   2  14       18.06       21.78      2.55 o
   1   2  14        7.36        5.94      1.70 o
   2   2  14       18.67       20.93      2.55 o
   3   2  14      100.08      113.15      4.81 o
   4   2  14       47.96       54.59      3.68 o
   5   2  14        0.09        0.57      1.70 o
   6   2  14        0.17        0.57      1.70 o
   7   2  14        1.00       -1.70      1.70 o
   8   2  14       63.22       66.76      4.24 o
   9   2  14       25.85       23.48      2.09 o
  10   2  14      214.23      227.77      5.59 o
  11   2  14       80.81       84.55      6.93 o
  12   2  14       53.03       54.72      2.98 o
 -16   3  14       88.92      108.48      3.85 o
 -15   3  14       34.51       30.09      1.90 o
 -14   3  14      103.14      108.95      3.29 o
 -13   3  14      178.33      186.75      4.22 o
 -12   3  14       24.70       18.49      1.68 o
 -11   3  14       37.74       40.45      1.70 o
 -10   3  14        2.89        1.64      1.32 o
  -9   3  14        0.79       -0.81      0.91 o
  -8   3  14       22.80       26.21      1.76 o
  -7   3  14        0.75       -0.82      0.82 o
  -6   3  14       25.16       27.66      1.64 o
  -5   3  14       21.78       26.33      1.59 o
  -4   3  14       17.70       10.03      1.10 o
  -3   3  14        1.43       -0.31      0.91 o
  -2   3  14      110.63      142.46      3.08 o
  -1   3  14      154.35      170.88      5.23 o
   0   3  14      105.76      103.96      2.90 o
   1   3  14       17.29       16.25      1.49 o
   2   3  14       19.72       20.12      1.60 o
   3   3  14        5.47        4.17      1.09 o
   4   3  14       81.71       86.34      3.54 o
   5   3  14        9.68       10.12      1.29 o
   6   3  14      340.24      352.56      8.91 o
   7   3  14      243.55      257.55      5.19 o
   8   3  14        2.52        3.39      1.20 o
   9   3  14      147.41      159.82      5.94 o
  10   3  14       14.11       15.84      2.26 o
  11   3  14       36.00       42.71      3.39 o
 -14   4  14        0.42        0.16      1.63 o
 -13   4  14      126.12      138.41      3.81 o
 -12   4  14      410.23      438.78      6.09 o
 -11   4  14        0.60        1.82      1.07 o
 -10   4  14       57.86       58.95      2.17 o
  -9   4  14       31.64       35.75      1.82 o
  -8   4  14        0.67       -0.83      0.83 o
  -7   4  14       53.33       57.78      2.07 o
  -6   4  14       25.44       22.37      1.56 o
  -5   4  14       22.11       23.95      1.59 o
  -4   4  14       62.57       55.11      2.52 o
  -3   4  14       16.39       12.69      1.81 o
  -2   4  14       30.84       31.13      2.20 o
  -1   4  14        0.58       -0.89      0.89 o
   0   4  14        1.63        0.87      1.09 o
   1   4  14       12.09        9.71      1.29 o
   2   4  14      581.05      618.59     10.19 o
   3   4  14      251.19      280.27      5.59 o
   4   4  14        6.49        8.01      1.29 o
   5   4  14      188.55      204.80      5.94 o
   6   4  14       34.47       34.83      2.69 o
   7   4  14       11.96        9.90      1.98 o
   8   4  14       10.25       11.31      1.98 o
   9   4  14       29.80       22.35      2.55 o
  10   4  14        3.26       -1.41      1.41 o
 -13   5  14       22.58       15.09      2.18 o
 -12   5  14        2.72        0.72      1.67 o
 -11   5  14      370.56      392.96      8.43 o
 -10   5  14       38.83       34.79      3.96 o
  -9   5  14      137.07      149.42      4.75 o
  -8   5  14      850.11      877.41     25.32 o
  -7   5  14       11.22       13.88      3.96 o
  -6   5  14      112.23      114.57      4.07 o
  -5   5  14        1.39       -1.13      1.41 o
  -4   5  14        0.64       -0.68      1.41 o
  -3   5  14       30.51       29.76      2.55 o
  -2   5  14       46.37       46.12      2.77 o
  -1   5  14       71.20       81.59      3.39 o
   0   5  14        0.44        1.13      1.70 o
   1   5  14       11.09        9.33      2.26 o
   2   5  14       11.29        9.90      1.98 o
   3   5  14       16.46       14.14      2.26 o
   4   5  14        3.52        0.28      1.70 o
   6   5  14       43.23       48.09      3.68 o
   7   5  14        6.97        6.79      1.98 o
   8   5  14        4.81        2.55      1.98 o
 -10   6  14       79.39       65.34      4.53 o
  -9   6  14       63.74       51.87      3.39 o
  -8   6  14       21.00       14.35      2.55 o
  -7   6  14      237.23      247.79     10.47 o
  -6   6  14        5.34        4.32      1.83 o
  -5   6  14      104.06      112.78      4.28 o
  -4   6  14      424.52      453.15     14.71 o
  -3   6  14        0.07       -0.32      1.46 o
  -2   6  14      129.88      134.37      4.48 o
  -1   6  14        2.02        1.31      3.25 o
   0   6  14        8.84        6.22      2.55 o
   1   6  14       13.92       13.29      2.55 o
   2   6  14       41.52       38.19      3.39 o
   3   6  14        0.47        1.98      1.98 o
   4   6  14        0.01       -0.85      1.70 o
   5   6  14       21.35       13.58      2.55 o
  -4   7  14       10.82        3.08      1.83 o
  -3   7  14       30.31       30.40      3.54 o
  -2   7  14       65.18       72.98      5.94 o
  -1   7  14      155.92      167.37      5.80 o
 -15   1  15       74.62       80.94      2.36 o
 -14   1  15        9.11        7.24      1.12 o
 -13   1  15        1.63        0.92      0.96 o
 -12   1  15       20.86       18.60      1.72 o
 -11   1  15        9.27        9.18      1.19 o
 -10   1  15      276.30      302.70      4.85 o
  -9   1  15       14.70       15.65      2.20 o
  -8   1  15       42.95       46.90      2.18 o
  -7   1  15        0.10       -0.20      0.95 o
  -6   1  15        0.67        1.56      1.20 o
  -5   1  15       77.51       85.07      3.10 o
  -4   1  15        3.83        4.53      1.40 o
  -3   1  15        3.98        1.74      1.29 o
  -2   1  15       22.02       29.10      4.95 o
  -1   1  15       67.36       82.67      3.82 o
   0   1  15       95.81      123.38      3.90 o
   1   1  15       20.87       22.00      2.00 o
   2   1  15        2.96        1.17      1.29 o
   3   1  15      111.54      124.75      4.00 o
   4   1  15       19.54       16.97      2.00 o
   5   1  15        0.17        2.26      1.40 o
   6   1  15       41.27       48.90      2.90 o
   7   1  15      108.72      117.04      4.10 o
   8   1  15      292.82      310.24      6.90 o
   9   1  15        9.48        8.73      1.69 o
  10   1  15       76.15       85.00      3.60 o
  11   1  15      104.67      101.62      3.96 o
 -15   2  15       26.62       26.08      3.32 o
 -14   2  15       29.41       31.11      1.92 o
 -13   2  15       18.62       16.21      1.51 o
 -12   2  15        8.72        6.83      1.25 o
 -11   2  15       39.32       35.51      2.19 o
 -10   2  15        7.01        3.91      1.56 o
  -9   2  15       21.45       17.13      3.39 o
  -8   2  15        0.30       -1.05      1.56 o
  -7   2  15       35.18       42.42      2.51 o
  -6   2  15      114.11      129.26      4.81 o
  -5   2  15      101.19      117.48      3.74 o
  -4   2  15        2.65        3.39      1.70 o
  -3   2  15       23.07       31.40      3.11 o
  -2   2  15        0.64        1.13      1.41 o
  -1   2  15        0.45       -0.85      1.41 o
   0   2  15       24.43       22.35      2.55 o
   1   2  15       10.95        9.62      2.26 o
   2   2  15       18.99       18.10      2.55 o
   3   2  15        4.12        2.26      1.70 o
   4   2  15       40.09       45.54      3.68 o
   5   2  15       29.76       27.16      2.83 o
   6   2  15       82.40       93.06      4.81 o
   7   2  15        7.44       10.18      2.26 o
   8   2  15       30.00       31.88      2.40 o
   9   2  15        6.57        5.96      2.12 o
  10   2  15      102.90      111.92      4.38 o
 -14   3  15        0.00       -0.39      1.29 o
 -13   3  15      104.18      110.69      3.32 o
 -12   3  15       38.28       32.59      3.61 o
 -11   3  15        0.90       -0.28      1.98 o
 -10   3  15      241.86      266.98      6.17 o
  -9   3  15       90.96      103.72      4.38 o
  -8   3  15      136.74      155.84      4.48 o
  -7   3  15       51.57       59.17      2.92 o
  -6   3  15        7.79        6.36      1.70 o
  -5   3  15        7.66        4.71      1.09 o
  -4   3  15       17.08       15.70      1.36 o
  -3   3  15       38.58       45.45      2.17 o
  -2   3  15      378.20      409.33      7.19 o
  -1   3  15        0.57        0.41      1.09 o
   0   3  15      140.68      159.32      4.67 o
   1   3  15       36.72       38.86      2.97 o
   2   3  15      125.17      131.00      3.38 o
   3   3  15       98.88      103.25      4.53 o
   4   3  15       58.61       61.95      3.68 o
   5   3  15       17.47       16.97      2.26 o
   6   3  15      232.33      252.03      7.64 o
   7   3  15      291.47      340.57      9.62 o
   8   3  15       11.78       16.41      2.55 o
   9   3  15      170.75      202.25      6.79 o
 -12   4  15       21.23       21.72      1.57 o
 -11   4  15       37.08       34.59      3.31 o
 -10   4  15        1.22       -0.32      1.01 o
  -9   4  15       43.84       42.96      1.98 o
  -8   4  15       75.77       84.70      4.30 o
  -7   4  15        0.94       -1.00      1.00 o
  -6   4  15       55.96       56.87      2.17 o
  -5   4  15       35.00       34.82      1.87 o
  -4   4  15        3.86       -0.36      1.00 o
  -3   4  15       48.81       51.43      2.07 o
  -2   4  15      144.44      137.57      3.50 o
  -1   4  15       59.68       60.01      2.49 o
   0   4  15       50.31       49.79      2.40 o
   1   4  15       19.06       16.43      1.60 o
   2   4  15        3.03        0.99      1.56 o
   3   4  15      271.80      282.75     11.31 o
   4   4  15       24.92       29.92      2.00 o
   5   4  15      118.90      137.09      3.82 o
   6   4  15        1.74        1.13      1.70 o
   7   4  15        6.29        7.07      1.98 o
   8   4  15       52.72       53.18      3.39 o
 -10   5  15       11.69       12.41      2.09 o
  -9   5  15      254.12      279.31      6.73 o
  -8   5  15      126.66      139.83      4.55 o
  -7   5  15       43.62       40.37      2.98 o
  -6   5  15       68.99       70.95      3.39 o
  -5   5  15      255.96      270.59      6.46 o
  -4   5  15      169.10      169.13      4.96 o
  -3   5  15       34.20       44.31      2.98 o
  -2   5  15      530.21      536.32     13.29 o
  -1   5  15       59.92       57.99      3.96 o
   0   5  15       12.33       13.58      2.26 o
   1   5  15       37.57       35.64      3.39 o
   2   5  15        5.47        5.37      1.98 o
   3   5  15        6.28        5.37      1.98 o
   5   5  15        5.29        2.83      1.98 o
  -6   6  15      267.31      278.10      6.93 o
  -5   6  15      664.32      704.34     20.37 o
  -4   6  15      123.31      139.45      7.92 o
  -3   6  15      255.42      263.22     10.04 o
  -2   6  15       35.37       36.28      9.90 o
  -1   6  15      159.43      164.91      6.51 o
 -14   0  16      822.06      895.84     20.93 o
 -13   0  16       26.86       25.58      2.51 o
 -12   0  16      252.26      282.31      7.78 o
 -11   0  16       14.52        9.87      1.77 o
 -10   0  16        0.31       -1.29      1.29 o
  -9   0  16      119.84      131.53      5.66 o
  -8   0  16       71.86       64.49      4.24 o
  -7   0  16       67.74       78.35      4.53 o
  -6   0  16       16.35       11.31      2.26 o
  -5   0  16        0.80        1.41      1.98 o
  -4   0  16       97.22      106.08      5.09 o
  -3   0  16        0.06       -1.70      1.70 o
  -2   0  16        0.40       -1.70      1.70 o
  -1   0  16      132.44      140.87      5.94 o
   0   0  16       13.50       11.88      2.55 o
   1   0  16       77.99       97.87      5.37 o
   2   0  16      208.46      225.73      7.92 o
   3   0  16      547.89      636.73     16.12 o
   4   0  16      517.66      591.76     15.27 o
   5   0  16      171.71      196.31      7.64 o
   6   0  16       29.18       31.40      3.68 o
   7   0  16      174.41      181.32      7.35 o
   8   0  16        5.38        7.35      2.55 o
 -13   1  16       64.12       64.97      2.53 o
 -12   1  16        5.73        3.43      1.05 o
 -11   1  16        7.47        3.60      1.13 o
 -10   1  16      315.81      346.50      6.07 o
  -9   1  16        7.68        5.63      1.66 o
  -8   1  16      209.59      234.45      5.50 o
  -7   1  16        0.79        2.13      1.70 o
  -6   1  16        0.75       -1.20      1.20 o
  -5   1  16        0.07       -1.20      1.20 o
  -4   1  16       57.72       58.25      2.90 o
  -3   1  16       74.94       84.49      3.30 o
  -2   1  16      115.39      123.83      4.00 o
  -1   1  16      111.45      132.25      4.10 o
   0   1  16      209.41      245.57      5.70 o
   1   1  16       92.63      121.09      3.99 o
   2   1  16        6.13        6.22      1.60 o
   3   1  16       17.75       20.14      3.54 o
   4   1  16        1.05       -0.71      1.40 o
   5   1  16       16.42       13.50      1.89 o
   6   1  16        8.72        6.91      1.69 o
   7   1  16      111.12      127.09      4.30 o
   8   1  16       16.89       16.06      2.12 o
 -13   2  16       30.67       24.26      3.10 o
 -12   2  16       23.72       20.68      1.91 o
 -11   2  16       18.61       14.71      2.55 o
 -10   2  16        8.28        6.71      1.67 o
  -9   2  16        0.24       -1.20      1.20 o
  -8   2  16        5.89        5.50      1.70 o
  -7   2  16       18.07       18.32      2.09 o
  -6   2  16      655.29      709.71     16.69 o
  -5   2  16      189.53      211.30      7.07 o
  -4   2  16      391.81      426.56     11.31 o
  -3   2  16      101.42      107.21      4.81 o
  -2   2  16        8.83        7.64      1.98 o
  -1   2  16      230.21      254.86      7.92 o
   0   2  16        4.86        4.53      1.98 o
   1   2  16        3.91        1.98      1.70 o
   2   2  16        0.40        1.41      1.70 o
   3   2  16        7.33        5.09      1.98 o
   4   2  16       45.24       43.56      3.68 o
   5   2  16       13.56       10.18      2.26 o
   6   2  16       52.56       56.29      3.96 o
   7   2  16      104.67       98.72      5.09 o
   8   2  16      174.83      188.54      5.19 o
 -11   3  16        8.97        6.54      5.09 o
 -10   3  16        0.01       -0.51      2.40 o
  -9   3  16        2.73       -0.91      1.41 o
  -8   3  16      109.55      117.49      3.92 o
  -7   3  16       18.36       12.31      1.71 o
  -6   3  16        0.38       -0.96      1.41 o
  -5   3  16      153.57      163.78      5.94 o
  -4   3  16        1.41        1.41      1.70 o
  -3   3  16        2.63        0.28      1.70 o
  -2   3  16      176.34      205.08      6.79 o
  -1   3  16       11.63        8.77      1.98 o
   0   3  16        2.20       -0.57      1.70 o
   1   3  16        2.99        1.41      1.70 o
   2   3  16       76.55       73.55      4.24 o
   3   3  16        8.06        7.35      1.98 o
   4   3  16       96.89      117.96      5.09 o
   5   3  16        0.66        3.39      1.98 o
   6   3  16      465.57      511.42     13.01 o
 -10   4  16       13.19       16.32      3.11 o
  -9   4  16      180.61      210.34      6.93 o
  -8   4  16       70.69       71.62      3.08 o
  -7   4  16        0.06       -1.41      1.41 o
  -6   4  16       81.38       76.78      2.43 o
  -5   4  16       56.46       52.53      2.24 o
  -4   4  16        6.07        0.37      1.29 o
  -3   4  16       24.32       19.43      1.69 o
  -2   4  16       77.88       80.31      5.09 o
  -1   4  16       14.43        6.54      1.49 o
   0   4  16      143.33      146.87      3.80 o
   1   4  16        9.84        9.37      1.70 o
   2   4  16     1256.05     1403.68     20.80 o
   3   4  16       78.49       92.47      3.25 o
   4   4  16      189.28      217.52      6.51 o
  -6   5  16      157.28      165.06      4.96 o
  -5   5  16        0.88        0.64      1.67 o
  -4   5  16        5.43        1.98      2.26 o
  -3   5  16        0.17       -1.98      1.98 o
  -2   5  16      281.42      305.21      9.05 o
  -1   5  16      391.21      417.79     11.03 o
   0   5  16       99.39       94.48      4.81 o
   1   5  16       94.74       97.31      4.81 o
 -11   1  17        6.77        5.11      1.36 o
 -10   1  17       99.12      114.28      5.37 o
  -9   1  17        6.13        8.15      2.55 o
  -8   1  17        0.81        0.85      1.40 o
  -7   1  17       21.77       17.56      1.80 o
  -6   1  17        2.17        1.62      1.49 o
  -5   1  17       62.69       68.45      4.24 o
  -4   1  17       31.04       39.16      3.96 o
  -3   1  17       63.71       78.12      3.38 o
  -2   1  17        2.97        1.70      1.41 o
  -1   1  17      107.21      118.47      4.10 o
   0   1  17       14.57       13.45      1.80 o
   1   1  17        6.37        7.39      1.70 o
   2   1  17       45.98       52.69      2.98 o
   3   1  17       11.34        6.24      1.60 o
   4   1  17        0.03        1.15      1.84 o
   5   1  17       44.88       43.46      3.54 o
 -10   2  17        0.03       -1.13      1.41 o
  -9   2  17       61.54       57.42      3.96 o
  -8   2  17       17.80       17.82      2.55 o
  -7   2  17       83.27       92.21      4.53 o
  -5   2  17       16.90       12.73      2.26 o
  -4   2  17        3.53        5.66      1.98 o
  -3   2  17       37.31       42.71      3.68 o
  -2   2  17      100.05      121.63      5.37 o
  -1   2  17        0.22        1.70      1.70 o
   0   2  17        4.33        6.51      1.98 o
   1   2  17        0.73       -1.70      1.70 o
   2   2  17       10.49       10.75      2.26 o
   3   2  17       15.49       15.56      2.55 o
   4   2  17        1.00        0.57      1.98 o
  -8   3  17        0.29        0.57      1.70 o
  -7   3  17       48.72       53.18      3.68 o
  -6   3  17       35.50       35.64      3.39 o
  -5   3  17        1.75       -1.70      1.70 o
  -4   3  17        0.79       -1.70      1.70 o
  -3   3  17        1.43       -0.57      1.70 o
  -2   3  17       71.03       77.22      4.24 o
  -1   3  17       22.03       13.86      2.26 o
   0   3  17       35.19       26.87      2.83 o
   1   3  17       22.41       19.80      2.55 o
   2   3  17      136.13      143.13      5.66 o
  -6   0  18        3.05        0.00      1.98 o
  -5   0  18       10.73        7.07      2.55 o
  -4   0  18       27.91       24.04      3.11 o
  -2   0  18       27.88       32.81      3.68 o
  -1   0  18      108.62      110.60      5.66 o
   0   0  18      121.59      136.34      6.22 o
  -5   1  18       22.39       18.12      2.00 o
  -4   1  18        0.97       -1.13      1.40 o
  -3   1  18       10.13        8.78      1.80 o
  -2   1  18        5.81        4.81      1.60 o
  -1   1  18       22.27       15.52      2.00 o
   0   1  18       31.38       29.42      3.39 o
 
